# Supplementary material for: catena-Poly[[aqua­dioxidouranium(VI)]-μ3-4,4′-oxydibenzoato]
Source: Acta Crystallogr Sect E Struct Rep Online. 2010 Mar 27;66(Pt 4):m462. doi: 10.1107/S1600536810010639 (PMC2983807; doi:10.1107/S1600536810010639)
Supplement: Supplementary file 1 [file e-66-0m462-sup1.cif]

##############################################################################
###                                                                        ###
###        Electronic paper (Acta Crystallographica Section E)             ###
###                                                                        ###
##############################################################################
#                                                                            #
# This CIF contains the data in a paper accepted for publication in Acta     #
# Crystallographica Section E. It conforms to the requirements of Notes      #
# for Authors for Section E, and has been peer reviewed under the auspices   #
# of the IUCr Commission on Journals.                                        #
#                                                                            #
# Full details of the Crystallographic Information File format               #
# are given in the paper "The Crystallographic Information File (CIF):       #
# a New Standard Archive File for Crystallography" by S. R. Hall, F. H.      #
# Allen and I. D. Brown [Acta Cryst. (1991), A47, 655-685].                  #
#                                                                            #
# The current version of the core CIF dictionary is obtainable from          #
# ftp://ftp.iucr.org/pub/cif_core.dic. The current version number is 2.4.    #
#                                                                            #
# Software is freely available for graphical display of the structure(s) in  #
# this CIF.  For information consult the CIF home page http://www.iucr.org/  #
# cif/home.html                                                              #
#                                                                            #
# This file may be used for bona fide research purposes within the           #
# scientific community so long as proper attribution is given to the journal # 
# article from which it was obtained.                                        #
#                                                                            #
##############################################################################
                                             
data_I
_audit_creation_method     SHELXL-97
_chemical_name_systematic
;
<i>catena</i>-Poly[[aquadioxidouranium(VI)]-\m~3~-4,4'-oxydibenzoato]
;
_chemical_name_common     ?
_chemical_formula_moiety     'C14 H10 O8 U'
_chemical_formula_sum     'C14 H10 O8 U'
_chemical_formula_iupac     '[U (C14 H8 O5) O2 (H2 O)]'
_chemical_formula_weight     544.25
_chemical_melting_point     ?
_symmetry_cell_setting     'monoclinic'
_symmetry_space_group_name_H-M     'P 21/c'
_symmetry_space_group_name_Hall     '-P 2ybc'
loop_
    _symmetry_equiv_pos_as_xyz
    'x, y, z'
    '-x, y+1/2, -z+1/2'
    '-x, -y, -z'
    'x, -y-1/2, z-1/2'
_cell_length_a     16.0160(6)
_cell_length_b     8.8832(3)
_cell_length_c     10.1952(4)
_cell_angle_alpha     90.00
_cell_angle_beta     95.7360(10)
_cell_angle_gamma     90.00
_cell_volume     1443.24(9)
_cell_formula_units_Z     4
_cell_measurement_reflns_used     4425
_cell_measurement_theta_min     2.5
_cell_measurement_theta_max     25.0
_cell_measurement_temperature     296(2)
_exptl_crystal_description     block
_exptl_crystal_colour     yellow
_exptl_crystal_size_max     0.19
_exptl_crystal_size_mid     0.18
_exptl_crystal_size_min     0.17
_exptl_crystal_density_diffrn     2.505
_exptl_crystal_density_meas     ?
_exptl_crystal_density_method     'not measured'
_exptl_crystal_F_000     1000
_exptl_absorpt_coefficient_mu     11.288
_exptl_absorpt_correction_type     Multi-scan
_exptl_absorpt_process_details     '(ABSCOR; Higashi, 1995)'
_exptl_absorpt_correction_T_min     0.135
_exptl_absorpt_correction_T_max     0.147
_exptl_special_details
;
;
_diffrn_ambient_temperature     296(2)
_diffrn_radiation_type     MoK\a
_diffrn_radiation_wavelength     0.71073
_diffrn_radiation_source     'fine-focus sealed tube'
_diffrn_radiation_monochromator     graphite
_diffrn_measurement_device_type     'Rigaku R-AXIS RAPID'
_diffrn_measurement_method     '\w scan'
_diffrn_detector_area_resol_mean     ?
_diffrn_reflns_number     10376
_diffrn_reflns_av_R_equivalents     0.0199
_diffrn_reflns_av_sigmaI/netI     0.0226
_diffrn_reflns_theta_min     1.28
_diffrn_reflns_theta_max     28.36
_diffrn_reflns_theta_full     28.36
_diffrn_measured_fraction_theta_max     0.999
_diffrn_measured_fraction_theta_full     0.999
_diffrn_reflns_limit_h_min     -21
_diffrn_reflns_limit_h_max     20
_diffrn_reflns_limit_k_min     -11
_diffrn_reflns_limit_k_max     11
_diffrn_reflns_limit_l_min     -13
_diffrn_reflns_limit_l_max     11
_diffrn_standards_number     0
_diffrn_standards_interval_count     0
_diffrn_standards_interval_time     0
_diffrn_standards_decay_%     0
_refine_special_details
;
Refinement of <i>F</i>^2^ against ALL reflections. The weighted <i>R</i>-factor
<i>wR</i> and goodness of fit <i>S</i> are based on <i>F</i>^2^, conventional
<i>R</i>-factors <i>R</i> are based on <i>F</i>, with <i>F</i> set to zero for
negative <i>F</i>^2^. The threshold expression of <i>F</i>^2^ >
\s(<i>F</i>^2^) is used only for calculating <i>R</i>-factors(gt) <i>etc</i>.
and is not relevant to the choice of reflections for refinement.
<i>R</i>-factors based on <i>F</i>^2^ are statistically about twice as large
as those based on <i>F</i>, and <i>R</i>- factors based on ALL data will be
even larger.
;
_reflns_number_total     3606
_reflns_number_gt     3188
_reflns_threshold_expression     I>2sigma(I)
_refine_ls_structure_factor_coef     Fsqd
_refine_ls_matrix_type     full
_refine_ls_R_factor_all     0.0244
_refine_ls_R_factor_gt     0.0185
_refine_ls_wR_factor_gt     0.0492
_refine_ls_wR_factor_ref     0.0641
_refine_ls_goodness_of_fit_ref     1.169
_refine_ls_restrained_S_all     1.169
_refine_ls_number_reflns     3606
_refine_ls_number_parameters     208
_refine_ls_number_restraints     0
_refine_ls_hydrogen_treatment     constr
_refine_ls_weighting_scheme     calc
_refine_ls_weighting_details
                 'calc w=1/[\s^2^(Fo^2^)+(0.0365P)^2^] where P=(Fo^2^+2Fc^2^)/3'
_atom_sites_solution_hydrogens     geom
_atom_sites_solution_primary     direct
_atom_sites_solution_secondary     difmap
_refine_ls_shift/su_max     0.002
_refine_ls_shift/su_mean     0.000
_refine_diff_density_max     0.737
_refine_diff_density_min     -0.878
_refine_ls_extinction_method     none
_refine_ls_extinction_coef     ?
loop_
    _atom_type_symbol
    _atom_type_description
    _atom_type_scat_dispersion_real
    _atom_type_scat_dispersion_imag
    _atom_type_scat_source
    'C' 'C' 0.0033 0.0016
                         'International Tables Vol C Tables 4.2.6.8 and 6.1.1.4'
    'H' 'H' 0.0000 0.0000
                         'International Tables Vol C Tables 4.2.6.8 and 6.1.1.4'
    'O' 'O' 0.0106 0.0060
                         'International Tables Vol C Tables 4.2.6.8 and 6.1.1.4'
    'U' 'U' -9.6767 9.6646
                         'International Tables Vol C Tables 4.2.6.8 and 6.1.1.4'
_computing_data_collection     'RAPID-AUTO (Rigaku, 1998)'
_computing_cell_refinement     'RAPID-AUTO (Rigaku, 1998)'
_computing_data_reduction     'CrystalClear (Rigaku/MSC, 2002)'
_computing_structure_solution     'SHELXS97 (Sheldrick, 2008)'
_computing_structure_refinement     'SHELXL97 (Sheldrick, 2008)'
_computing_molecular_graphics     'ORTEP-3 for Windows (Farrugia, 1997)'
_computing_publication_material     'WinGX (Farrugia, 1999)'
loop_
    _atom_site_type_symbol
    _atom_site_label
    _atom_site_fract_x
    _atom_site_fract_y
    _atom_site_fract_z
    _atom_site_U_iso_or_equiv
    _atom_site_adp_type
    _atom_site_calc_flag
    _atom_site_refinement_flags
    _atom_site_occupancy
    _atom_site_disorder_assembly
    _atom_site_disorder_group
    U U1 0.586399(8) 0.547362(15) 0.296990(13) 0.02255(6) Uani d . 1 . .
    O O1 0.55538(19) 0.4926(4) 0.6780(3) 0.0334(6) Uani d . 1 . .
    O O4 1.2633(2) 0.4586(4) 0.6570(3) 0.0393(8) Uani d . 1 . .
    O O5 1.31269(18) 0.3423(4) 0.8388(3) 0.0366(7) Uani d . 1 . .
    C C14 1.2507(3) 0.3891(5) 0.7634(4) 0.0287(8) Uani d . 1 . .
    C C11 1.1633(2) 0.3682(4) 0.7976(4) 0.0259(8) Uani d . 1 . .
    C C12 1.0998(3) 0.4558(4) 0.7347(4) 0.0293(9) Uani d . 1 . .
    H H12 1.1117 0.5218 0.6683 0.035 Uiso calc R 1 . .
    C C10 1.1455(3) 0.2688(5) 0.8968(4) 0.0303(8) Uani d . 1 . .
    H H10 1.1882 0.2115 0.9408 0.036 Uiso calc R 1 . .
    C C13 1.0187(3) 0.4458(4) 0.7699(4) 0.0316(9) Uani d . 1 . .
    H H13 0.9765 0.5067 0.7294 0.038 Uiso calc R 1 . .
    C C9 1.0644(2) 0.2558(5) 0.9295(4) 0.0308(8) Uani d . 1 . .
    H H9 1.0521 0.1877 0.9941 0.037 Uiso calc R 1 . .
    C C8 1.0012(2) 0.3435(5) 0.8665(4) 0.0269(8) Uani d . 1 . .
    C C1 0.6145(3) 0.4466(4) 0.6168(4) 0.0251(8) Uani d . 1 . .
    C C2 0.6980(2) 0.4239(4) 0.6891(4) 0.0243(8) Uani d . 1 . .
    C C7 0.7623(2) 0.3572(5) 0.6279(4) 0.0279(8) Uani d . 1 . .
    H H7 0.7535 0.3328 0.5389 0.033 Uiso calc R 1 . .
    C C6 0.8389(3) 0.3266(5) 0.6969(4) 0.0304(9) Uani d . 1 . .
    H H6 0.8814 0.2807 0.6555 0.037 Uiso calc R 1 . .
    C C5 0.8514(2) 0.3659(5) 0.8298(4) 0.0273(8) Uani d . 1 . .
    C C4 0.7882(3) 0.4337(5) 0.8920(4) 0.0321(9) Uani d . 1 . .
    H H4 0.7974 0.4596 0.9806 0.038 Uiso calc R 1 . .
    C C3 0.7115(3) 0.4629(4) 0.8222(4) 0.0307(9) Uani d . 1 . .
    H H3 0.6690 0.5084 0.8638 0.037 Uiso calc R 1 . .
    O O3 0.92367(17) 0.3279(4) 0.9105(3) 0.0370(7) Uani d . 1 . .
    O O2 0.60500(19) 0.4162(4) 0.4939(3) 0.0345(7) Uani d . 1 . .
    O O7 0.5825(2) 0.7188(3) 0.3837(3) 0.0359(7) Uani d . 1 . .
    O O6 0.58900(19) 0.3749(3) 0.2127(3) 0.0350(7) Uani d . 1 . .
    O O8 0.50947(19) 0.6486(3) 0.0952(3) 0.0369(7) Uani d . 1 . .
    H H11 0.4613 0.6883 0.0787 0.055 Uiso d R 1 . .
    H H8 0.5375 0.6547 0.0288 0.055 Uiso d R 1 . .
loop_
    _atom_site_aniso_label
    _atom_site_aniso_U_11
    _atom_site_aniso_U_22
    _atom_site_aniso_U_33
    _atom_site_aniso_U_12
    _atom_site_aniso_U_13
    _atom_site_aniso_U_23
    U1 0.01670(9) 0.02981(9) 0.02128(9) 0.00041(5) 0.00266(6) -0.00035(5)
    O1 0.0196(15) 0.0439(16) 0.0374(17) 0.0045(13) 0.0064(12) 0.0048(14)
    O4 0.0205(16) 0.066(2) 0.0309(16) -0.0022(14) 0.0011(12) 0.0114(14)
    O5 0.0197(14) 0.0566(19) 0.0330(15) -0.0005(14) 0.0010(12) 0.0132(14)
    C14 0.022(2) 0.037(2) 0.0282(19) -0.0036(17) 0.0037(15) -0.0004(17)
    C11 0.0195(18) 0.032(2) 0.0260(18) -0.0040(16) 0.0004(14) -0.0040(16)
    C12 0.023(2) 0.036(2) 0.029(2) -0.0037(16) 0.0002(16) 0.0052(16)
    C10 0.023(2) 0.035(2) 0.031(2) 0.0035(17) -0.0028(15) 0.0052(17)
    C13 0.022(2) 0.038(2) 0.035(2) 0.0007(16) -0.0016(17) 0.0073(17)
    C9 0.022(2) 0.038(2) 0.032(2) -0.0036(17) 0.0006(15) 0.0086(17)
    C8 0.0161(18) 0.040(2) 0.0235(18) -0.0034(16) -0.0017(14) -0.0002(16)
    C1 0.0184(19) 0.0268(19) 0.030(2) -0.0022(14) 0.0024(15) 0.0066(15)
    C2 0.0156(18) 0.0284(19) 0.029(2) -0.0013(14) 0.0012(15) 0.0050(15)
    C7 0.024(2) 0.036(2) 0.0233(18) 0.0026(17) 0.0018(15) -0.0009(16)
    C6 0.0204(19) 0.044(2) 0.027(2) 0.0069(17) 0.0026(15) -0.0029(17)
    C5 0.0165(18) 0.038(2) 0.0270(18) -0.0005(16) -0.0020(14) 0.0056(16)
    C4 0.025(2) 0.044(2) 0.026(2) -0.0015(18) -0.0005(16) -0.0021(17)
    C3 0.023(2) 0.040(2) 0.030(2) 0.0051(16) 0.0025(17) -0.0051(16)
    O3 0.0169(14) 0.066(2) 0.0278(14) 0.0009(14) -0.0014(11) 0.0103(14)
    O2 0.0238(16) 0.0517(17) 0.0270(15) 0.0005(13) -0.0015(12) 0.0113(13)
    O7 0.0363(17) 0.0354(16) 0.0362(16) 0.0002(13) 0.0045(13) -0.0099(13)
    O6 0.0298(16) 0.0351(16) 0.0399(17) 0.0026(13) 0.0024(12) -0.0072(13)
    O8 0.0334(17) 0.0473(17) 0.0298(15) 0.0056(14) 0.0027(12) 0.0101(13)
_geom_special_details
;
All e.s.d.'s (except the e.s.d. in the dihedral angle between two l.s. planes)
are estimated using the full covariance matrix. The cell e.s.d.'s are taken
into account individually in the estimation of e.s.d.'s in distances, angles
and torsion angles; correlations between e.s.d.'s in cell parameters are only
used when they are defined by crystal symmetry. An approximate (isotropic)
treatment of cell e.s.d.'s is used for estimating e.s.d.'s involving l.s.
planes.
;
loop_
    _geom_bond_atom_site_label_1
    _geom_bond_atom_site_label_2
    _geom_bond_site_symmetry_2
    _geom_bond_distance
    _geom_bond_publ_flag
    U1 O1 3_666 2.337(3) y
    U1 O2 . 2.315(3) y
    U1 O4 3_766 2.407(3) y
    U1 O5 3_766 2.437(3) y
    U1 O6 . 1.759(3) y
    U1 O7 . 1.765(3) y
    U1 O8 . 2.461(3) y
    U1 C14 3_766 2.798(4) ?
    O1 C1 . 1.254(5) ?
    O1 U1 3_666 2.337(3) ?
    O4 C14 . 1.282(5) ?
    O4 U1 3_766 2.407(3) ?
    O5 C14 . 1.263(5) ?
    O5 U1 3_766 2.437(3) ?
    C14 C11 . 1.488(5) ?
    C14 U1 3_766 2.798(4) ?
    C11 C12 . 1.386(6) ?
    C11 C10 . 1.393(5) ?
    C12 C13 . 1.384(6) ?
    C12 H12 . 0.9300 ?
    C10 C9 . 1.377(6) ?
    C10 H10 . 0.9300 ?
    C13 C8 . 1.389(6) ?
    C13 H13 . 0.9300 ?
    C9 C8 . 1.384(5) ?
    C9 H9 . 0.9300 ?
    C8 O3 . 1.369(5) ?
    C1 O2 . 1.275(5) ?
    C1 C2 . 1.475(5) ?
    C2 C7 . 1.389(5) ?
    C2 C3 . 1.396(6) ?
    C7 C6 . 1.379(5) ?
    C7 H7 . 0.9300 ?
    C6 C5 . 1.395(5) ?
    C6 H6 . 0.9300 ?
    C5 C4 . 1.385(6) ?
    C5 O3 . 1.393(4) ?
    C4 C3 . 1.381(6) ?
    C4 H4 . 0.9300 ?
    C3 H3 . 0.9300 ?
    O8 H11 . 0.8499 ?
    O8 H8 . 0.8500 ?
loop_
    _geom_angle_atom_site_label_1
    _geom_angle_atom_site_label_2
    _geom_angle_atom_site_label_3
    _geom_angle_site_symmetry_1
    _geom_angle_site_symmetry_3
    _geom_angle
    _geom_angle_publ_flag
    O6 U1 O7 . . 178.90(14) ?
    O6 U1 O2 . . 88.75(12) ?
    O7 U1 O2 . . 90.45(12) ?
    O6 U1 O1 . 3_666 89.53(13) ?
    O7 U1 O1 . 3_666 89.62(13) ?
    O2 U1 O1 . 3_666 82.59(10) ?
    O6 U1 O4 . 3_766 90.22(13) ?
    O7 U1 O4 . 3_766 90.34(13) ?
    O2 U1 O4 . 3_766 77.30(10) ?
    O1 U1 O4 3_666 3_766 159.90(11) ?
    O6 U1 O5 . 3_766 91.33(12) ?
    O7 U1 O5 . 3_766 89.77(13) ?
    O2 U1 O5 . 3_766 131.32(10) ?
    O1 U1 O5 3_666 3_766 146.09(10) ?
    O4 U1 O5 3_766 3_766 54.01(10) ?
    O6 U1 O8 . . 86.79(12) ?
    O7 U1 O8 . . 93.66(12) ?
    O2 U1 O8 . . 156.87(10) ?
    O1 U1 O8 3_666 . 74.70(10) ?
    O4 U1 O8 3_766 . 125.36(10) ?
    O5 U1 O8 3_766 . 71.51(10) ?
    O6 U1 C14 . 3_766 90.00(13) ?
    O7 U1 C14 . 3_766 90.93(13) ?
    O2 U1 C14 . 3_766 104.52(11) ?
    O1 U1 C14 3_666 3_766 172.86(11) ?
    O4 U1 C14 3_766 3_766 27.22(11) ?
    O5 U1 C14 3_766 3_766 26.82(10) ?
    O8 U1 C14 . 3_766 98.17(11) ?
    C1 O1 U1 . 3_666 142.7(3) ?
    C14 O4 U1 . 3_766 93.6(2) ?
    C14 O5 U1 . 3_766 92.7(2) ?
    O5 C14 O4 . . 119.6(4) ?
    O5 C14 C11 . . 121.1(3) ?
    O4 C14 C11 . . 119.3(4) ?
    O5 C14 U1 . 3_766 60.5(2) ?
    O4 C14 U1 . 3_766 59.2(2) ?
    C11 C14 U1 . 3_766 175.5(3) ?
    C12 C11 C10 . . 119.9(4) ?
    C12 C11 C14 . . 119.1(4) ?
    C10 C11 C14 . . 121.0(4) ?
    C13 C12 C11 . . 120.5(4) ?
    C13 C12 H12 . . 119.7 ?
    C11 C12 H12 . . 119.7 ?
    C9 C10 C11 . . 119.6(4) ?
    C9 C10 H10 . . 120.2 ?
    C11 C10 H10 . . 120.2 ?
    C12 C13 C8 . . 119.2(4) ?
    C12 C13 H13 . . 120.4 ?
    C8 C13 H13 . . 120.4 ?
    C10 C9 C8 . . 120.3(4) ?
    C10 C9 H9 . . 119.8 ?
    C8 C9 H9 . . 119.8 ?
    O3 C8 C9 . . 115.9(3) ?
    O3 C8 C13 . . 123.5(4) ?
    C9 C8 C13 . . 120.5(4) ?
    O1 C1 O2 . . 122.4(4) ?
    O1 C1 C2 . . 119.2(4) ?
    O2 C1 C2 . . 118.4(4) ?
    C7 C2 C3 . . 119.5(4) ?
    C7 C2 C1 . . 120.6(4) ?
    C3 C2 C1 . . 119.8(4) ?
    C6 C7 C2 . . 121.1(4) ?
    C6 C7 H7 . . 119.4 ?
    C2 C7 H7 . . 119.4 ?
    C7 C6 C5 . . 118.7(4) ?
    C7 C6 H6 . . 120.6 ?
    C5 C6 H6 . . 120.6 ?
    C4 C5 O3 . . 116.0(3) ?
    C4 C5 C6 . . 120.9(4) ?
    O3 C5 C6 . . 122.9(4) ?
    C3 C4 C5 . . 119.9(4) ?
    C3 C4 H4 . . 120.0 ?
    C5 C4 H4 . . 120.0 ?
    C4 C3 C2 . . 119.9(4) ?
    C4 C3 H3 . . 120.1 ?
    C2 C3 H3 . . 120.1 ?
    C8 O3 C5 . . 120.7(3) ?
    C1 O2 U1 . . 137.5(3) ?
    U1 O8 H11 . . 133.3 ?
    U1 O8 H8 . . 115.4 ?
    H11 O8 H8 . . 110.9 ?
loop_
    _geom_hbond_atom_site_label_D
    _geom_hbond_atom_site_label_H
    _geom_hbond_atom_site_label_A
    _geom_hbond_site_symmetry_A
    _geom_hbond_distance_DH
    _geom_hbond_distance_HA
    _geom_hbond_distance_DA
    _geom_hbond_angle_DHA
    O8 H8 O7 4_575 0.85 2.05 2.812(4) 149.7
    O8 H11 O2 2_655 0.85 2.37 3.083(4) 141.8
data_global
_journal_date_recd_electronic     2009-12-22
_journal_date_accepted     2010-03-22
_journal_name_full     'Acta Crystallographica, Section E'
_journal_year     2010
_journal_volume     66
_journal_issue      4
_journal_page_first     m462
_journal_page_last     m462
_journal_paper_category     QM
_journal_coeditor_code     XU2712
_publ_contact_author_name     'Prof. Ping, Zhang'
_publ_contact_author_address
;
State Key Laboratory of Inorganic Synthesis and Preparative
Chemistry, College of Chemistry, Jilin University.
Changchun 130012
China
;
_publ_contact_author_email     zhangping@jlu.edu.cn.
_publ_contact_author_fax     '0861-5168439'
_publ_contact_author_phone     '0861-5168471'
_publ_section_title
;
<i>catena</i>-Poly[[aquadioxidouranium(VI)]-\m~3~-4,4'-oxydibenzoato]
;
loop_
    _publ_author_name
    _publ_author_footnote
    _publ_author_address
    'Wang, Wei' .
;
State Key Laboratory of Inorganic Synthesis and Preparative Chemistry,
College of Chemistry,
Jilin University
Changchun 130012
People's Republic of China
;
    'Zhang, Dao-Jun ' .
;
State Key Laboratory of Inorganic Synthesis and Preparative Chemistry,
College of Chemistry,
Jilin University
Changchun 130012
People's Republic of China
;
    'Fan, Yong' .
;
State Key Laboratory of Inorganic Synthesis and Preparative Chemistry,
College of Chemistry,
Jilin University
Changchun 130012
People's Republic of China
;
    'Song, Tian-You' .
;
State Key Laboratory of Inorganic Synthesis and Preparative Chemistry,
College of Chemistry,
Jilin University
Changchun 130012
People's Republic of China
;
    'Zhang, Ping' .
;
State Key Laboratory of Inorganic Synthesis and Preparative Chemistry,
College of Chemistry,
Jilin University
Changchun 130012
People's Republic of China
;
