# Supplementary material for: catena-Poly[[aqua­dioxidouranium(VI)]-μ3-4,4′-oxydibenzoato]
Source: Acta Crystallogr Sect E Struct Rep Online. 2010 Mar 27;66(Pt 4):m462. doi: 10.1107/S1600536810010639 (PMC2983807; doi:10.1107/S1600536810010639)
Supplement: Supplementary file 2 [file e-66-0m462-Isup2.hkl]

# 
# h,k,l, Fc-squared, Fo-squared, sigma(Fo-squared) and status flag 
# 
data_I
_shelx_title ' WW in P2(1)/c' 
_shelx_refln_list_code          4 
_shelx_F_calc_maximum      378.59 
_exptl_crystal_F_000      2033.00 
_reflns_d_resolution_high  0.7482 
 
loop_ 
 _symmetry_equiv_pos_as_xyz 
 'x, y, z' 
 '-x, y+1/2, -z+1/2' 
 '-x, -y, -z' 
 'x, -y-1/2, z-1/2' 
 
_cell_length_a    16.0160 
_cell_length_b     8.8832 
_cell_length_c    10.1952 
_cell_angle_alpha  90.000 
_cell_angle_beta   95.736 
_cell_angle_gamma  90.000 
 
_shelx_F_squared_multiplier     1.000 
 
loop_ 
 _refln_index_h 
 _refln_index_k 
 _refln_index_l 
 _refln_F_squared_calc 
 _refln_F_squared_meas 
 _refln_F_squared_sigma 
 _refln_observed_status 
   1   0   0    80994.88        0.00      1.39 o 
   2   0   0    20617.46    19833.91    370.74 o 
   3   0   0       25.47      290.20     22.22 o 
   4   0   0    24301.59    25976.81    497.10 o 
   5   0   0    71061.84    70637.84   1301.06 o 
   6   0   0    95242.13    92462.91   1696.80 o 
   7   0   0    69950.62    73855.07   1373.27 o 
   8   0   0     6461.18     7148.21    184.68 o 
   9   0   0     6434.30     6358.73    124.20 o 
  10   0   0    25973.12    25835.18    540.14 o 
  11   0   0    42701.19    43176.67    859.51 o 
  12   0   0    48320.50    50313.77    995.58 o 
  13   0   0     6276.41     6376.18    201.34 o 
  14   0   0     2623.99     2710.43    129.13 o 
  15   0   0     1709.15     1641.25    106.92 o 
  16   0   0     9091.12     9132.43    274.93 o 
  17   0   0    12349.72    12517.69    345.75 o 
  18   0   0    11222.01    11233.29    324.92 o 
  19   0   0     5214.81     5526.39    219.39 o 
  20   0   0       32.05       83.31     72.20 o 
  21   0   0     2010.29     2413.28    154.13 o 
   1   1   0     1887.21     2202.43     20.94 o 
   2   1   0     6498.88     7194.17     71.14 o 
   3   1   0     7245.67     7852.34     92.97 o 
   4   1   0     2218.08     2364.58     48.59 o 
   5   1   0     1850.23     2015.83     48.11 o 
   6   1   0      379.98      497.77     92.34 o 
   7   1   0       91.65       60.42     17.16 o 
   8   1   0     4757.47     4749.87     98.67 o 
   9   1   0     2683.76     2453.85    109.69 o 
  10   1   0     3176.69     3273.78     86.40 o 
  11   1   0      510.07      462.42     41.10 o 
  12   1   0       19.12       12.50     54.15 o 
  13   1   0     1701.05     1740.85    103.45 o 
  14   1   0     3189.48     3340.86    101.45 o 
  15   1   0     1151.37     1247.00     96.50 o 
  16   1   0      974.72      897.48     68.23 o 
  17   1   0      398.92      448.48     54.88 o 
  18   1   0        6.37       29.77     43.17 o 
  19   1   0      430.18      397.65     74.29 o 
  20   1   0     1390.07     1707.54    144.41 o 
  21   1   0      494.82      485.62     67.56 o 
   0   2   0    75952.57    77040.56   1103.88 o 
   1   2   0    64699.14    65381.69    609.16 o 
   2   2   0     5001.27     5106.21     54.93 o 
   3   2   0     3076.28     3418.65     46.80 o 
   4   2   0     7864.00     7769.20     97.52 o 
   5   2   0    40868.38    41126.07    446.26 o 
   6   2   0    52935.13    52861.15    577.14 o 
   7   2   0    29419.00    29660.75    335.09 o 
   8   2   0     2065.92     1997.95     45.73 o 
   9   2   0      164.67      186.89     27.49 o 
  10   2   0    14430.22    14720.30    403.37 o 
  11   2   0    12599.53    12419.51    214.53 o 
  12   2   0    10982.62    10850.94    199.80 o 
  13   2   0    10826.55    10207.62    195.38 o 
  14   2   0      139.28      212.16     39.68 o 
  15   2   0      643.14      574.23     76.37 o 
  16   2   0     6827.40     6504.90    156.95 o 
  17   2   0     6585.90     7130.05    169.32 o 
  18   2   0     5644.60     5548.80    163.85 o 
  19   2   0     1967.42     2085.73    102.60 o 
  20   2   0       17.31       16.87     49.58 o 
   1   3   0     2288.51     2216.39     47.24 o 
   2   3   0    15658.23    15713.07    154.21 o 
   3   3   0    18889.52    18639.63    181.53 o 
   4   3   0    13652.01    13435.85    136.59 o 
   5   3   0     7269.83     7281.34     98.32 o 
   6   3   0       14.63       32.90     12.21 o 
   7   3   0     8041.66     8002.25    111.06 o 
   8   3   0    13745.63    13682.00    174.42 o 
   9   3   0    11992.05    12313.20    168.13 o 
  10   3   0     9454.71     9457.58    136.95 o 
  11   3   0     2867.24     2663.37     63.45 o 
  12   3   0      216.99      229.27     28.18 o 
  13   3   0    11570.60    11038.11    165.09 o 
  14   3   0    10436.83     9628.36    153.68 o 
  15   3   0     7880.92     7635.18    171.31 o 
  16   3   0     4232.64     4160.02    124.20 o 
  17   3   0      458.47      485.29     59.40 o 
  18   3   0      370.71      359.01     56.85 o 
  19   3   0     2762.06     2941.11    115.36 o 
  20   3   0     5443.74     5875.62    134.87 o 
   0   4   0     2784.31     2575.47     66.70 o 
   1   4   0     4437.02     4526.37     49.82 o 
   2   4   0     3786.69     3978.02     45.46 o 
   3   4   0      154.41      189.09     11.35 o 
   4   4   0     3064.74     3129.68     53.70 o 
   5   4   0     3689.54     3595.45     68.85 o 
   6   4   0    10411.23    11021.60    144.83 o 
   7   4   0     4001.96     4068.41    113.56 o 
   8   4   0     2412.03     2497.06     56.33 o 
   9   4   0       33.48       45.82     25.53 o 
  10   4   0      612.38      568.77     34.40 o 
  11   4   0     1031.17     1023.88     88.90 o 
  12   4   0      700.44      639.40     39.99 o 
  13   4   0     3149.10     3131.40     77.09 o 
  14   4   0      412.95      392.51     52.76 o 
  15   4   0      290.30      294.20     81.92 o 
  16   4   0      858.63      738.57     66.27 o 
  17   4   0      960.99      931.44     98.59 o 
  18   4   0      809.95      753.42     71.59 o 
  19   4   0      253.10      266.68     60.87 o 
  20   4   0      130.38      181.69     59.68 o 
   1   5   0    12070.99    12471.84    117.70 o 
   2   5   0    16956.30    16447.37    150.62 o 
   3   5   0    51415.48    51934.34    436.69 o 
   4   5   0    25267.10    25259.44    224.11 o 
   5   5   0     9579.72     9828.35    136.01 o 
   6   5   0      716.46      716.90     34.16 o 
   7   5   0    16963.87    16626.74    211.36 o 
   8   5   0    26998.21    26722.00    319.32 o 
   9   5   0    20361.66    19826.56    250.61 o 
  10   5   0    14415.20    14324.29    195.77 o 
  11   5   0     6483.73     6438.53    137.16 o 
  12   5   0      470.09      481.45     38.92 o 
  13   5   0     9125.92     8737.71    181.61 o 
  14   5   0    14118.96    13269.68    249.84 o 
  15   5   0    14777.18    14373.74    269.50 o 
  16   5   0     3810.65     3903.69    127.15 o 
  17   5   0      508.15      584.40     68.73 o 
  18   5   0     1085.23     1097.67    112.47 o 
  19   5   0     4606.77     4728.26    225.64 o 
   0   6   0      739.54      745.02     32.88 o 
   1   6   0     1131.24     1123.68     27.12 o 
   2   6   0       38.11       38.81      9.92 o 
   3   6   0      212.66      291.80     21.10 o 
   4   6   0     1355.25     1372.04     37.50 o 
   5   6   0     2355.97     2479.98     51.85 o 
   6   6   0     2606.34     2766.07     57.40 o 
   7   6   0      453.59      460.47     29.88 o 
   8   6   0       17.07       57.69     23.72 o 
   9   6   0      312.57      309.35     32.31 o 
  10   6   0      829.25      811.05     45.13 o 
  11   6   0     1407.24     1440.65     60.70 o 
  12   6   0       84.56       93.03     37.31 o 
  13   6   0      448.47      411.88     53.34 o 
  14   6   0        1.02       17.52     41.10 o 
  15   6   0      226.83      220.26     53.50 o 
  16   6   0      390.99      445.53    117.33 o 
  17   6   0      377.13      384.07     64.71 o 
  18   6   0      456.46      496.90     72.12 o 
   1   7   0     3297.85     3432.15    131.16 o 
   2   7   0    15920.01    16328.61    299.97 o 
   3   7   0    15684.61    15425.95    173.79 o 
   4   7   0     9765.19     9507.94    121.47 o 
   5   7   0     2422.09     2489.99     84.07 o 
   6   7   0      116.75      123.88     22.38 o 
   7   7   0     5178.59     5105.25     86.07 o 
   8   7   0    10003.17     9875.73    134.10 o 
   9   7   0    10913.26    10726.97    145.03 o 
  10   7   0     7934.70     7920.76    120.83 o 
  11   7   0      224.20      176.92     38.76 o 
  12   7   0      136.41      148.60     36.29 o 
  13   7   0     5090.27     5006.59    117.41 o 
  14   7   0     6749.00     6929.74    143.60 o 
  15   7   0     5230.53     5055.02    148.10 o 
  16   7   0     2315.52     2229.53     90.10 o 
  17   7   0      187.28      128.00     47.67 o 
   0   8   0     7197.51     6960.75    202.73 o 
   1   8   0     4921.50     4882.63    198.56 o 
   2   8   0     1266.49     1307.86     81.92 o 
   3   8   0      517.54      566.97     46.57 o 
   4   8   0     2247.20     2233.34     64.53 o 
   5   8   0     5655.63     5475.68     89.52 o 
   6   8   0     6065.98     5989.37     96.25 o 
   7   8   0     2998.39     2938.72     67.28 o 
   8   8   0      646.34      653.40     40.07 o 
   9   8   0      144.13      151.11     29.83 o 
  10   8   0     4449.25     4429.27    103.82 o 
  11   8   0     3108.68     2987.10     88.34 o 
  12   8   0     2503.05     2802.13     88.38 o 
  13   8   0     1612.56     1709.16     91.94 o 
  14   8   0       76.03      137.60     67.78 o 
  15   8   0      202.14      182.97     47.81 o 
   1   9   0      860.57      766.85     72.20 o 
   2   9   0     1139.66     1170.23    121.50 o 
   3   9   0     2197.87     2240.97    162.46 o 
   4   9   0      833.90      877.36     60.85 o 
   5   9   0      201.01      241.58     43.68 o 
   6   9   0       25.21       -4.65     29.42 o 
   7   9   0      352.88      399.01     43.05 o 
   8   9   0     1248.10     1372.77     65.62 o 
   9   9   0     1736.78     1725.29     85.27 o 
  10   9   0      399.43      435.80     58.41 o 
  11   9   0       72.02      131.78     39.51 o 
  12   9   0      109.06      100.23     41.67 o 
  13   9   0      594.55      555.17     56.65 o 
   0  10   0    10332.18     9961.39    286.04 o 
   1  10   0     3729.70     3488.77    190.23 o 
   2  10   0     1495.07     1656.53    113.86 o 
   3  10   0       42.80       49.99     37.31 o 
   4  10   0     1717.74     1779.15     83.44 o 
   5  10   0     4443.58     4421.55    127.59 o 
   6  10   0     4631.72     4949.71    137.95 o 
   7  10   0     3106.56     3510.37    118.29 o 
   8  10   0      340.70      482.11     60.38 o 
   9  10   0      249.79      241.60     65.26 o 
  10  10   0     2440.12     2359.13    106.90 o 
  11  10   0     3677.64     3940.21    134.98 o 
   1  11   0        1.97      -39.68     39.68 o 
   2  11   0       53.72       84.52     45.58 o 
   3  11   0      189.69      211.41     72.20 o 
   4  11   0       17.88       32.83     44.05 o 
   5  11   0       15.85       19.35     44.05 o 
   6  11   0        2.55        3.38     45.13 o 
   7  11   0        1.74      -38.23     46.02 o 
 -21   1   1     7758.98     7889.57    199.31 o 
 -20   1   1    10441.46    10723.07    313.12 o 
 -19   1   1     4223.11     4460.11    250.63 o 
 -18   1   1       14.12       10.24     41.31 o 
 -17   1   1     3619.48     3989.26    145.10 o 
 -16   1   1    11551.42    12196.17    326.31 o 
 -15   1   1    19561.26    19550.38    498.49 o 
 -14   1   1    28934.23    28774.55    441.80 o 
 -13   1   1    14257.61    14331.94    251.77 o 
 -12   1   1      343.55      398.87     42.19 o 
 -11   1   1    10420.73    10787.55    196.36 o 
 -10   1   1    29965.59    29656.26    433.48 o 
  -9   1   1    42070.36    41773.92    582.23 o 
  -8   1   1    41439.17    41567.35    573.40 o 
  -7   1   1     9357.97     9614.25    229.11 o 
  -6   1   1     7953.92     8293.18    111.94 o 
  -5   1   1    47482.71    46382.02    613.16 o 
  -4   1   1    73657.44    70973.49   1012.51 o 
  -3   1   1    92981.31    90606.52   1940.25 o 
  -2   1   1    39568.53    40523.44    284.25 o 
  -1   1   1      474.91      495.45      8.78 o 
   0   1   1     8097.12     9391.30     89.37 o 
   1   1   1    69749.45    71922.05    546.67 o 
   2   1   1    65182.08    66034.70    552.87 o 
   3   1   1    58721.65    59046.61   2164.73 o 
   4   1   1    13500.60    14221.96    258.27 o 
   5   1   1      167.32      166.18     16.18 o 
   6   1   1    23867.09    25197.84    347.08 o 
   7   1   1    57004.97    57063.80    755.53 o 
   8   1   1    45352.07    43023.95    584.20 o 
   9   1   1    25518.42    23872.32    347.57 o 
  10   1   1    13717.19    13565.85    220.92 o 
  11   1   1      166.90      285.86     34.32 o 
  12   1   1     3836.26     3976.13    102.06 o 
  13   1   1    31842.12    32189.68    474.23 o 
  14   1   1    19466.99    19916.14    321.46 o 
  15   1   1    12494.06    12814.77    303.40 o 
  16   1   1     3242.50     3695.71    139.55 o 
  17   1   1        6.30       -4.45     38.25 o 
  18   1   1     2598.83     2918.23    106.97 o 
  19   1   1     7340.06     7765.43    233.27 o 
  20   1   1    10124.24    10978.13    236.62 o 
 -21   2   1        2.08      -52.58    119.41 o 
 -20   2   1      298.44      242.97     79.15 o 
 -19   2   1     3379.98     3502.96    124.18 o 
 -18   2   1     3632.51     3752.47    167.32 o 
 -17   2   1     2400.75     2600.48    131.22 o 
 -16   2   1     1343.04     1273.36    104.14 o 
 -15   2   1      891.18      744.35     61.36 o 
 -14   2   1     3080.80     3023.33    103.45 o 
 -13   2   1     1148.07     1065.63     66.59 o 
 -12   2   1     8936.03     8471.53    145.32 o 
 -11   2   1     4077.18     3786.07     76.02 o 
 -10   2   1     1653.45     1672.78     76.68 o 
  -9   2   1      413.29      432.34     25.87 o 
  -8   2   1     2780.23     2716.48     53.32 o 
  -7   2   1    20517.34    21371.96    214.89 o 
  -6   2   1     9996.43     9478.60    103.88 o 
  -5   2   1     2943.71     2817.24     39.69 o 
  -4   2   1      167.29      182.02     28.29 o 
  -3   2   1     2666.55     2905.68     42.22 o 
  -2   2   1      342.32      412.24     41.44 o 
  -1   2   1     7494.83     7669.88     91.28 o 
   0   2   1   118812.78   120374.97   1297.40 o 
   1   2   1     5945.65     6401.38     79.55 o 
   2   2   1      395.70      422.41     17.31 o 
   3   2   1     2268.56     2263.54     33.03 o 
   4   2   1     4427.26     4297.71     61.14 o 
   5   2   1    15721.20    15692.12    182.99 o 
   6   2   1     7591.02     7114.29     96.98 o 
   7   2   1     8332.86     8580.45    115.42 o 
   8   2   1       17.94       50.68     18.66 o 
   9   2   1     5751.64     6168.39    150.66 o 
  10   2   1     7292.17     6776.57    193.70 o 
  11   2   1    13060.06    12363.58    211.59 o 
  12   2   1    13592.69    13224.28    474.19 o 
  13   2   1      717.26      737.08     53.97 o 
  14   2   1      118.04       80.79     34.76 o 
  15   2   1     1890.97     1838.01    141.63 o 
  16   2   1     2484.09     2595.33     95.18 o 
  17   2   1     3407.75     3340.68    111.41 o 
  18   2   1     2373.62     2562.62    213.14 o 
  19   2   1      645.84      756.19     73.14 o 
  20   2   1      489.12      492.15     66.57 o 
 -20   3   1     2886.25     3044.69    130.35 o 
 -19   3   1     1070.31     1028.73     83.18 o 
 -18   3   1       12.51       35.66     46.44 o 
 -17   3   1      456.15      469.53     58.91 o 
 -16   3   1     2417.99     2584.91    100.55 o 
 -15   3   1     9737.00     9202.65    194.88 o 
 -14   3   1     4378.09     4118.55    185.37 o 
 -13   3   1     3833.11     3876.61    162.46 o 
 -12   3   1      623.16      592.75     36.73 o 
 -11   3   1     4366.18     4395.43     82.69 o 
 -10   3   1     9358.78     9033.34    130.81 o 
  -9   3   1    11248.39    11041.22    148.61 o 
  -8   3   1     8363.29     8340.76    117.08 o 
  -7   3   1     5491.64     5699.26     73.34 o 
  -6   3   1       69.75      103.52     11.76 o 
  -5   3   1     3171.93     2920.46     42.54 o 
  -4   3   1    14250.36    14045.76    142.38 o 
  -3   3   1    18714.92    18498.99    181.10 o 
  -2   3   1      441.75      660.71     23.45 o 
  -1   3   1      368.77      322.55     15.50 o 
   0   3   1    11050.63    12650.38    128.16 o 
   1   3   1    10821.39    11574.25    119.17 o 
   2   3   1    12960.08    13446.54    137.24 o 
   3   3   1    17400.33    17906.97    178.73 o 
   4   3   1     5303.21     5387.96     67.43 o 
   5   3   1     1573.44     1769.71     38.66 o 
   6   3   1     3529.00     3598.30     61.44 o 
   7   3   1    17112.57    17810.31    214.82 o 
   8   3   1    12535.09    12371.65    161.39 o 
   9   3   1     5368.95     5480.25     90.85 o 
  10   3   1     1668.68     1684.35     49.62 o 
  11   3   1      363.66      361.31     31.16 o 
  12   3   1     2882.99     2990.16     72.58 o 
  13   3   1     5613.56     5333.45    136.17 o 
  14   3   1     8169.34     7632.95    132.73 o 
  15   3   1     4636.28     4526.96     99.27 o 
  16   3   1     1354.58     1375.76     77.03 o 
  17   3   1        6.84        5.96     40.11 o 
  18   3   1     1245.41     1157.89     81.94 o 
  19   3   1     3208.54     3383.60    122.68 o 
  20   3   1     2562.99     2701.31    116.35 o 
 -20   4   1     1172.59     1202.62     90.50 o 
 -19   4   1     4223.72     4444.38    147.19 o 
 -18   4   1     6907.01     6930.15    179.65 o 
 -17   4   1     6688.93     6475.69    220.08 o 
 -16   4   1     2586.29     2284.36     96.71 o 
 -15   4   1       46.18       49.66     41.51 o 
 -14   4   1     3478.37     3611.49    111.44 o 
 -13   4   1    14500.39    13933.69    255.49 o 
 -12   4   1    12092.83    11824.10    170.53 o 
 -11   4   1    10855.18    10700.04    169.52 o 
 -10   4   1     4639.38     4616.48     85.63 o 
  -9   4   1       47.41      109.85     46.18 o 
  -8   4   1     6952.85     6930.56    104.94 o 
  -7   4   1    23692.73    23840.34    240.41 o 
  -6   4   1    35549.84    36018.20    347.37 o 
  -5   4   1    20433.79    20472.46    205.64 o 
  -4   4   1     1616.02     1615.33     31.03 o 
  -3   4   1     1078.27     1363.77     51.44 o 
  -2   4   1    10572.93    10145.39    124.90 o 
  -1   4   1    46638.02    47135.25    601.58 o 
   0   4   1    46415.37    47817.93    543.74 o 
   1   4   1    18607.96    19283.90    179.91 o 
   2   4   1     1903.88     1917.54     34.97 o 
   3   4   1     1710.06     1768.05     40.08 o 
   4   4   1    18307.77    17817.93    184.29 o 
   5   4   1    35495.37    35698.60    347.75 o 
   6   4   1    43904.93    44472.58    429.14 o 
   7   4   1    15222.38    15598.65    195.84 o 
   8   4   1      138.85      185.58     29.34 o 
   9   4   1     2844.63     2924.49    130.31 o 
  10   4   1    21312.16    20669.59    258.40 o 
  11   4   1    17110.24    17104.02    224.99 o 
  12   4   1    10027.76    10200.36    155.49 o 
  13   4   1     5344.11     5438.97    106.32 o 
  14   4   1      254.32      319.04     36.81 o 
  15   4   1     3846.16     3628.46    112.90 o 
  16   4   1    10371.28     9818.37    207.66 o 
  17   4   1     7701.12     7637.21    181.63 o 
  18   4   1     6293.50     6563.41    171.33 o 
  19   4   1      671.51      592.29     85.40 o 
 -19   5   1        1.86      110.41     56.54 o 
 -18   5   1       25.92       18.42     51.79 o 
 -17   5   1       60.11      135.06     49.52 o 
 -16   5   1      120.71       81.11     47.25 o 
 -15   5   1       61.29       41.67     40.74 o 
 -14   5   1       78.32       33.58     38.88 o 
 -13   5   1      177.88      158.46     41.51 o 
 -12   5   1       10.47        6.00     32.99 o 
 -11   5   1       45.74       77.18     25.06 o 
 -10   5   1      113.61      122.14     25.08 o 
  -9   5   1       56.51       80.60     22.17 o 
  -8   5   1        4.69       60.00     20.24 o 
  -7   5   1       15.62       28.76     14.23 o 
  -6   5   1       16.27       37.84     12.56 o 
  -5   5   1       25.96       51.86     19.04 o 
  -4   5   1       72.76       95.94     18.48 o 
  -3   5   1      217.41      212.70     32.94 o 
  -2   5   1       44.50      109.31     31.00 o 
  -1   5   1      153.46      135.21     11.16 o 
   0   5   1       30.51       32.06      8.28 o 
   1   5   1      208.17      213.48     11.98 o 
   2   5   1      271.00      244.84     17.49 o 
   3   5   1      446.33      440.77     46.10 o 
   4   5   1        9.73       15.14     12.86 o 
   5   5   1      379.76      443.64     24.58 o 
   6   5   1       32.38       50.37     18.24 o 
   7   5   1      394.93      446.81     27.10 o 
   8   5   1      248.48      287.14     25.26 o 
   9   5   1      657.38      678.99     34.80 o 
  10   5   1      458.05      456.27     35.14 o 
  11   5   1      124.97      136.24     26.93 o 
  12   5   1      230.18      205.96     47.89 o 
  13   5   1      222.72      256.01     34.86 o 
  14   5   1      231.02      184.68     43.68 o 
  15   5   1      275.65      231.24     48.53 o 
  16   5   1       21.71       40.11     44.15 o 
  17   5   1       29.09       38.16     43.37 o 
  18   5   1        2.09      -31.28     39.48 o 
  19   5   1      238.39      214.49     64.96 o 
 -18   6   1     6121.45     5695.65    243.69 o 
 -17   6   1     5117.30     5074.90    157.93 o 
 -16   6   1     2233.04     2256.40    104.83 o 
 -15   6   1        2.33      -39.76     39.76 o 
 -14   6   1     3494.06     3168.38    110.90 o 
 -13   6   1    12229.50    11795.70    231.21 o 
 -12   6   1    10930.87    10509.19    506.82 o 
 -11   6   1     8913.31     8779.71    181.61 o 
 -10   6   1     5037.12     4948.68    123.70 o 
  -9   6   1      503.57      552.51     38.03 o 
  -8   6   1     7927.29     7947.84    160.98 o 
  -7   6   1    23209.23    23048.45    284.30 o 
  -6   6   1    30154.65    30813.22    362.89 o 
  -5   6   1    11942.20    11862.15    153.39 o 
  -4   6   1     3360.51     3335.98     53.68 o 
  -3   6   1       92.81      129.90     17.22 o 
  -2   6   1    17598.68    17844.50    183.77 o 
  -1   6   1    34391.56    35473.64    390.39 o 
   0   6   1    35728.89    37080.04    340.24 o 
   1   6   1    12715.56    13095.55    125.92 o 
   2   6   1     1560.62     1601.66     54.71 o 
   3   6   1     3661.78     3432.03     58.54 o 
   4   6   1    18225.37    18083.34    196.34 o 
   5   6   1    31422.95    30450.75    309.73 o 
   6   6   1    27137.81    27274.77    283.39 o 
   7   6   1     8890.62     8784.83    117.30 o 
   8   6   1      473.89      505.42     32.14 o 
   9   6   1     4399.80     4498.39     81.21 o 
  10   6   1    16497.13    16134.06    194.01 o 
  11   6   1    13570.58    13248.52    170.48 o 
  12   6   1     8980.62     8805.71    131.46 o 
  13   6   1     3174.55     2888.71     82.73 o 
  14   6   1       55.98       83.56     47.19 o 
  15   6   1     3298.72     3185.71     97.10 o 
  16   6   1     8695.42     8739.21    169.15 o 
  17   6   1     6723.09     6916.01    193.82 o 
  18   6   1     3713.47     3720.28    115.50 o 
 -17   7   1      254.93      298.10     65.96 o 
 -16   7   1      620.03      682.98     75.60 o 
 -15   7   1     2318.63     2053.25    102.57 o 
 -14   7   1     1469.36     1511.43     91.61 o 
 -13   7   1      442.75      426.39     57.93 o 
 -12   7   1      382.72      359.64     81.23 o 
 -11   7   1     2031.68     2097.75     88.76 o 
 -10   7   1     5443.54     5180.04    220.78 o 
  -9   7   1     3310.89     3201.45     79.56 o 
  -8   7   1     2726.44     2719.47     72.94 o 
  -7   7   1      432.94      430.19     40.97 o 
  -6   7   1      115.58      126.78     22.97 o 
  -5   7   1     2968.43     2985.13     69.41 o 
  -4   7   1     6589.74     6558.13    107.04 o 
  -3   7   1     7508.89     7646.39    115.71 o 
  -2   7   1      831.44      791.57     35.11 o 
  -1   7   1       14.55      -11.38     15.15 o 
   0   7   1     1670.50     1596.15     56.46 o 
   1   7   1     4087.94     4129.07     67.36 o 
   2   7   1     5125.20     4941.79     76.57 o 
   3   7   1     4481.96     4457.21     72.55 o 
   4   7   1     1745.81     1768.15     47.17 o 
   5   7   1      296.43      289.02     31.87 o 
   6   7   1      428.99      388.02     29.38 o 
   7   7   1     3755.63     3801.44     73.21 o 
   8   7   1     3046.38     3028.21     66.61 o 
   9   7   1      627.54      611.19     41.09 o 
  10   7   1      397.95      389.73     34.77 o 
  11   7   1       78.18       84.42     27.62 o 
  12   7   1      595.11      571.28     42.15 o 
  13   7   1     1336.20     1394.63     68.77 o 
  14   7   1     1503.18     1494.55    110.51 o 
  15   7   1     1249.50     1191.12     97.91 o 
  16   7   1      126.48      123.46     47.65 o 
 -15   8   1       16.94       -1.64     41.63 o 
 -14   8   1      839.87      881.66     65.35 o 
 -13   8   1     1604.21     1721.07    130.10 o 
 -12   8   1     4142.67     4055.91    135.50 o 
 -11   8   1     1945.81     1941.73     95.11 o 
 -10   8   1     1347.03     1389.63     63.77 o 
  -9   8   1       61.27       80.97     31.58 o 
  -8   8   1     2047.92     2071.60     59.70 o 
  -7   8   1     5731.70     5894.06    123.46 o 
  -6   8   1     4697.96     4713.61     94.89 o 
  -5   8   1     3165.04     3157.90     94.24 o 
  -4   8   1      668.61      561.47     48.97 o 
  -3   8   1      375.36      346.24     40.67 o 
  -2   8   1     2883.75     2840.04    188.15 o 
  -1   8   1     6030.10     5619.43    227.03 o 
   0   8   1     9963.32     9611.28    179.67 o 
   1   8   1     2505.44     2226.28    123.58 o 
   2   8   1      537.93      516.62     38.18 o 
   3   8   1      902.81      903.75     51.31 o 
   4   8   1     2458.42     2524.01     58.64 o 
   5   8   1     4767.46     4938.53     84.59 o 
   6   8   1     4085.79     4096.24     77.70 o 
   7   8   1     1678.27     1662.99     56.92 o 
   8   8   1       18.65       27.30     25.38 o 
   9   8   1     1028.52     1014.74     48.88 o 
  10   8   1     2865.82     2925.36     74.35 o 
  11   8   1     3126.41     3181.19     79.64 o 
  12   8   1     2879.09     2988.48    130.99 o 
  13   8   1      666.31      615.12     76.58 o 
  14   8   1        6.87      -35.27     45.30 o 
  15   8   1      669.54      682.75     61.95 o 
 -13   9   1     1033.85     1057.45     71.56 o 
 -12   9   1      150.57       77.76     49.09 o 
 -11   9   1     1189.30     1172.55     96.50 o 
 -10   9   1     4010.57     4010.31    128.52 o 
  -9   9   1     6266.57     6042.10    161.76 o 
  -8   9   1     3427.85     3477.69    114.86 o 
  -7   9   1      408.01      382.18     52.01 o 
  -6   9   1      369.81      369.24     48.42 o 
  -5   9   1     3528.82     3445.97    105.55 o 
  -4   9   1     6797.90     6474.97    148.75 o 
  -3   9   1     7359.72     7199.35    219.39 o 
  -2   9   1     4525.69     4436.77    116.83 o 
  -1   9   1      213.91      227.54     52.76 o 
   0   9   1      531.51      507.48     63.18 o 
   1   9   1     2941.48     2766.11     90.33 o 
   2   9   1     6176.56     5980.50    138.44 o 
   3   9   1     7073.73     6834.85    150.71 o 
   4   9   1     1535.19     1504.51     90.50 o 
   5   9   1      186.12      186.93     35.87 o 
   6   9   1      764.82      865.03     53.50 o 
   7   9   1     3427.41     3581.76     91.93 o 
   8   9   1     3896.41     3887.99     97.96 o 
   9   9   1     3062.85     3116.74     79.97 o 
  10   9   1     2295.23     2244.62     70.21 o 
  11   9   1       34.83       28.40     37.10 o 
  12   9   1      409.40      499.35     54.14 o 
  13   9   1     2656.26     2718.17    128.76 o 
 -11  10   1       82.74       96.98     67.34 o 
 -10  10   1       47.30       16.01     48.08 o 
  -9  10   1       12.24       12.50     46.15 o 
  -8  10   1      103.71      149.96     49.09 o 
  -7  10   1      280.31      446.38     58.36 o 
  -6  10   1      164.46      194.38     47.90 o 
  -5  10   1       72.24       56.42     50.68 o 
  -4  10   1        7.56       31.68     37.79 o 
  -3  10   1      181.76      150.09     57.62 o 
  -2  10   1      266.25      263.13     46.15 o 
  -1  10   1      165.99      134.15     41.65 o 
   0  10   1      217.11      237.65     44.05 o 
   1  10   1       28.88       84.99     38.25 o 
   2  10   1       86.20       59.50     38.77 o 
   3  10   1        1.97       51.01     37.16 o 
   4  10   1      127.77      135.54     54.15 o 
   5  10   1       90.49      126.37     52.76 o 
   6  10   1      222.25      223.12     40.40 o 
   7  10   1       54.59       28.10     36.44 o 
   8  10   1       94.82       44.66     49.15 o 
   9  10   1       90.74       99.69     70.82 o 
  10  10   1        5.39       70.12     47.13 o 
  11  10   1       23.63       33.98     49.52 o 
  -7  11   1      440.13      504.12     65.24 o 
  -6  11   1      421.61      501.31     64.78 o 
  -5  11   1     1982.84     1989.56     94.74 o 
  -4  11   1     3909.25     4115.04    203.42 o 
  -3  11   1     5331.90     5334.89    329.08 o 
  -2  11   1     2014.24     1991.17    129.13 o 
  -1  11   1      347.92      273.15     70.82 o 
   0  11   1      228.47      231.93     51.48 o 
   1  11   1     2871.69     2942.15    107.95 o 
   2  11   1     3604.06     3670.90    121.23 o 
   3  11   1     4095.67     4039.85    133.30 o 
   4  11   1     1807.40     1767.97     92.78 o 
   5  11   1       52.53        4.17     44.15 o 
   6  11   1      712.08      583.76     66.74 o 
   7  11   1     1640.77     1849.25     96.16 o 
 -21   0   2      573.69      654.00    109.69 o 
 -20   0   2     3467.85     3674.08    190.23 o 
 -19   0   2    13864.60    14860.16    411.01 o 
 -18   0   2    13147.79    13321.66    376.29 o 
 -17   0   2     8477.32     8585.35    279.10 o 
 -16   0   2     2486.23     2706.27    144.41 o 
 -15   0   2     8733.76     8717.26    265.21 o 
 -14   0   2    18393.88    19395.13    461.00 o 
 -13   0   2    23950.64    24025.92    538.75 o 
 -12   0   2    22822.27    23784.31    529.03 o 
 -11   0   2     9485.23    10076.64    269.38 o 
 -10   0   2      577.01      648.45     66.65 o 
  -9   0   2    17134.94    17467.52    274.91 o 
  -8   0   2    36959.42    35040.46    493.38 o 
  -7   0   2   143332.20   137615.61   1801.37 o 
  -6   0   2    51809.22    49017.29    656.84 o 
  -5   0   2     9972.42     9056.06    208.28 o 
  -4   0   2       17.64       40.87     11.26 o 
  -3   0   2    13852.28    14682.38    574.16 o 
  -2   0   2    33937.91    35328.06    725.78 o 
  -1   0   2    62837.64    63512.99    685.07 o 
   0   0   2   130282.88   125774.88   2557.69 o 
   1   0   2    17105.44    19004.95    359.63 o 
   2   0   2     3212.11     3636.70     60.85 o 
   3   0   2    25219.07    24939.96    329.79 o 
   4   0   2    47955.34    46235.40    667.19 o 
   5   0   2    73301.93    69512.13   2026.58 o 
   6   0   2    26345.94    24693.86    512.37 o 
   7   0   2    11899.11    11909.51    255.49 o 
   8   0   2     1424.24     1521.15     48.59 o 
   9   0   2    20337.78    22320.79    461.00 o 
  10   0   2    27188.17    29474.55    597.07 o 
  11   0   2    28116.59    29518.98    604.02 o 
  12   0   2    24349.88    25218.67    533.20 o 
  13   0   2     1604.46     1839.82    102.75 o 
  14   0   2     7030.00     7357.88    222.17 o 
  15   0   2    11023.99    11066.67    298.54 o 
  16   0   2    14407.40    15362.81    384.63 o 
  17   0   2    10422.80    10877.83    306.87 o 
  18   0   2     5283.50     5652.75    209.67 o 
  19   0   2      245.15      208.28     72.20 o 
  20   0   2     2691.48     3283.90    177.73 o 
 -21   1   2      574.16      553.40     72.58 o 
 -20   1   2      272.83      272.27     61.36 o 
 -19   1   2      101.50      100.67     50.07 o 
 -18   1   2       96.88      100.67     45.16 o 
 -17   1   2     1397.76     1553.09     91.31 o 
 -16   1   2     1577.79     1444.96     81.77 o 
 -15   1   2      313.61      362.16     49.40 o 
 -14   1   2     1914.10     1810.51     64.38 o 
 -13   1   2       14.12       35.89     36.80 o 
 -12   1   2      464.45      440.59     46.57 o 
 -11   1   2     1455.27     1539.18     65.76 o 
 -10   1   2     2589.62     2630.92     97.20 o 
  -9   1   2     1819.91     1737.11     76.37 o 
  -8   1   2      861.78      924.99     36.26 o 
  -7   1   2       38.52       21.88     21.35 o 
  -6   1   2     7717.80     7968.83    195.78 o 
  -5   1   2    17720.47    18209.12    184.63 o 
  -4   1   2     5953.73     5771.24     79.29 o 
  -3   1   2     3564.48     3611.63     44.84 o 
  -2   1   2     7109.19     7389.35     69.05 o 
  -1   1   2     4698.41     5530.39     52.51 o 
   0   1   2      406.99      468.96      9.99 o 
   1   1   2    23322.42    25531.53    233.93 o 
   2   1   2     3304.18     3564.90     80.17 o 
   3   1   2      972.49      954.79     17.25 o 
   4   1   2       53.52       82.54      7.98 o 
   5   1   2     3416.31     3736.40     81.77 o 
   6   1   2    13498.10    14742.27    176.15 o 
   7   1   2    10368.15    10844.05    167.89 o 
   8   1   2     1857.89     1664.59     54.85 o 
   9   1   2     2581.79     2487.34     67.73 o 
  10   1   2      285.60      300.73     36.10 o 
  11   1   2      421.56      464.90     39.24 o 
  12   1   2      596.82      609.72     46.15 o 
  13   1   2     6537.85     6886.25    231.89 o 
  14   1   2      159.97      199.45     38.77 o 
  15   1   2      759.72      779.43     59.40 o 
  16   1   2      156.43      110.39     41.24 o 
  17   1   2      467.17      422.50     54.88 o 
  18   1   2      698.23      671.22     64.78 o 
  19   1   2      604.48      595.65     68.23 o 
  20   1   2      725.12      816.04     79.91 o 
 -21   2   2      127.09      101.51     66.65 o 
 -20   2   2     3207.81     3239.61    130.52 o 
 -19   2   2     5978.52     6108.01    168.88 o 
 -18   2   2     7237.85     6969.48    177.12 o 
 -17   2   2     5069.00     5056.14    144.08 o 
 -16   2   2      462.09      468.83     54.88 o 
 -15   2   2     1940.81     1987.40     86.86 o 
 -14   2   2    12200.89    11920.34    228.27 o 
 -13   2   2    17621.18    17006.62    290.58 o 
 -12   2   2    19186.52    17807.62    230.19 o 
 -11   2   2     6184.23     5904.67     97.40 o 
 -10   2   2      601.39      551.97     28.89 o 
  -9   2   2     3372.05     3339.68     54.21 o 
  -8   2   2    24835.06    25133.10    252.08 o 
  -7   2   2    38175.91    38145.42    395.26 o 
  -6   2   2    35255.40    35901.87    378.99 o 
  -5   2   2     8394.17     8216.78     89.45 o 
  -4   2   2       53.46       50.13      8.82 o 
  -3   2   2      944.15      818.31     25.05 o 
  -2   2   2    26793.05    27480.76    232.47 o 
  -1   2   2    60587.45    61245.21    508.34 o 
   0   2   2    66420.04    70642.08    588.10 o 
   1   2   2      823.32      851.42     15.22 o 
   2   2   2     3346.64     3966.43     41.64 o 
   3   2   2     5881.89     5793.55     85.73 o 
   4   2   2    18698.32    18187.69    160.13 o 
   5   2   2    23175.10    22394.24    196.63 o 
   6   2   2    31510.27    32199.24    278.39 o 
   7   2   2     5007.23     5238.18     71.96 o 
   8   2   2     1009.69      977.49     40.74 o 
   9   2   2     7033.34     6838.05    125.68 o 
  10   2   2    17626.84    17414.91    268.04 o 
  11   2   2    15072.40    14695.89    238.59 o 
  12   2   2     6855.84     6434.68    147.19 o 
  13   2   2      947.85      888.32     79.84 o 
  14   2   2     1733.40     1737.35     74.62 o 
  15   2   2     7086.41     7284.26    197.87 o 
  16   2   2     9040.36     9099.70    189.00 o 
  17   2   2     6522.14     6874.53    139.72 o 
  18   2   2     3576.75     3705.04    101.52 o 
  19   2   2       11.99       37.88     38.92 o 
  20   2   2     1601.72     1674.58    151.35 o 
 -20   3   2     3251.03     3344.08    156.55 o 
 -19   3   2      478.45      507.62     69.43 o 
 -18   3   2      472.39      544.99    122.19 o 
 -17   3   2     3250.53     3292.68    119.68 o 
 -16   3   2     5125.88     4751.52    136.90 o 
 -15   3   2     9390.16     9048.54    196.34 o 
 -14   3   2     6290.33     6073.71    148.73 o 
 -13   3   2     2310.79     2120.38     85.40 o 
 -12   3   2     1777.03     1635.25     86.78 o 
 -11   3   2    10135.10    10109.59    254.71 o 
 -10   3   2    14115.16    13776.06    155.77 o 
  -9   3   2    18603.20    18485.36    195.70 o 
  -8   3   2    10289.86    10321.22    121.45 o 
  -7   3   2     1250.54     1284.96     29.82 o 
  -6   3   2     5032.42     5014.99     64.35 o 
  -5   3   2    20863.17    21154.14    209.16 o 
  -4   3   2    37978.59    38704.44    516.41 o 
  -3   3   2    39277.04    40215.23    379.36 o 
  -2   3   2     5908.23     6123.97     71.40 o 
  -1   3   2      825.53      995.36     22.81 o 
   0   3   2    13838.30    14222.85    295.82 o 
   1   3   2    39766.88    40826.80    380.23 o 
   2   3   2    25630.32    25803.31    220.17 o 
   3   3   2    21719.35    22137.83    191.54 o 
   4   3   2     3615.22     3598.24     42.96 o 
   5   3   2       19.68       34.77      8.46 o 
   6   3   2    23109.88    24517.22    218.03 o 
   7   3   2    26734.68    27284.58    243.36 o 
   8   3   2    20603.80    20617.98    217.82 o 
   9   3   2     5633.86     5779.24     84.68 o 
  10   3   2     1774.68     1962.88     48.21 o 
  11   3   2      781.54      811.48     41.89 o 
  12   3   2     6543.54     6357.12    112.16 o 
  13   3   2    13171.67    12639.23    184.09 o 
  14   3   2     7626.66     7369.66    210.61 o 
  15   3   2     2496.97     2540.78     67.44 o 
  16   3   2      129.13      158.32     36.48 o 
  17   3   2     1071.49     1119.57     63.99 o 
  18   3   2     3774.91     3863.84    105.17 o 
  19   3   2     3612.48     3632.77    105.67 o 
  20   3   2     3646.20     4014.27    215.22 o 
 -20   4   2      811.61      800.40     81.42 o 
 -19   4   2      542.56      524.84    120.80 o 
 -18   4   2      736.47      772.92     75.11 o 
 -17   4   2      306.14      295.48     61.10 o 
 -16   4   2      147.56       67.55     60.40 o 
 -15   4   2      307.90      346.30     52.91 o 
 -14   4   2     1722.76     1605.01     79.46 o 
 -13   4   2     6708.30     6443.46    152.67 o 
 -12   4   2     1399.09     1249.77     65.24 o 
 -11   4   2      760.02      657.95     52.01 o 
 -10   4   2      112.28      122.79     18.57 o 
  -9   4   2     2441.97     2568.41     55.02 o 
  -8   4   2     3445.97     3470.01     56.40 o 
  -7   4   2     4766.50     4653.82     65.68 o 
  -6   4   2     4331.59     4703.35     64.44 o 
  -5   4   2      272.68      282.22     16.81 o 
  -4   4   2      125.85      166.89     15.91 o 
  -3   4   2       45.71       37.03     10.64 o 
  -2   4   2    17452.25    18225.32    184.68 o 
  -1   4   2    14754.12    15377.57    158.84 o 
   0   4   2     2860.53     2772.30     43.53 o 
   1   4   2      542.48      560.37     21.19 o 
   2   4   2      437.28      435.05     19.65 o 
   3   4   2      540.21      498.71     21.10 o 
   4   4   2     3263.19     3131.91     71.83 o 
   5   4   2     5184.40     5153.37     81.14 o 
   6   4   2     4164.22     4251.91     53.75 o 
   7   4   2       14.05       25.09     11.02 o 
   8   4   2      666.92      686.53     25.62 o 
   9   4   2     1660.80     1639.66     52.47 o 
  10   4   2     5498.28     5628.99     88.95 o 
  11   4   2      963.92      987.15     41.23 o 
  12   4   2      447.82      456.68     32.64 o 
  13   4   2       35.40        8.18     23.51 o 
  14   4   2      418.57      451.57     37.59 o 
  15   4   2     1020.40      932.37     61.32 o 
  16   4   2     3310.33     3439.50    109.63 o 
  17   4   2      890.08      909.45     62.49 o 
  18   4   2      183.37      154.76     51.79 o 
  19   4   2       49.59       49.21     52.47 o 
 -19   5   2      317.73      293.79     65.24 o 
 -18   5   2      658.18      621.52    168.71 o 
 -17   5   2     2774.75     2708.41    210.36 o 
 -16   5   2     6928.47     6715.92    174.28 o 
 -15   5   2    13370.67    12857.82    258.96 o 
 -14   5   2     7478.57     7680.48    178.69 o 
 -13   5   2     1838.31     1750.76     80.49 o 
 -12   5   2     4589.59     4471.10    121.75 o 
 -11   5   2     8548.42     8363.60    172.30 o 
 -10   5   2    28822.11    28567.59    344.47 o 
  -9   5   2    20103.24    19962.17    213.77 o 
  -8   5   2    11167.55    11553.37    139.49 o 
  -7   5   2      303.74      352.93     22.12 o 
  -6   5   2     3392.37     3379.25     55.06 o 
  -5   5   2    19287.34    19279.90    279.20 o 
  -4   5   2    42406.37    42272.16    568.75 o 
  -3   5   2    38838.86    39279.57    434.60 o 
  -2   5   2     5533.69     5540.96     73.74 o 
  -1   5   2      929.81     1083.96     65.40 o 
   0   5   2    20837.28    21237.35    228.77 o 
   1   5   2    38765.84    39661.13    382.91 o 
   2   5   2    44553.62    44379.43    425.82 o 
   3   5   2    24215.78    24281.08    246.66 o 
   4   5   2     7634.25     7688.98     97.40 o 
   5   5   2      202.85      217.33     19.96 o 
   6   5   2    12129.37    11846.19    139.42 o 
   7   5   2    32531.65    32809.55    332.21 o 
   8   5   2    23145.45    23683.98    252.52 o 
   9   5   2     8242.30     8331.31    114.82 o 
  10   5   2      938.29      903.84     48.33 o 
  11   5   2     1559.90     1623.45    106.82 o 
  12   5   2     9531.09     9560.48    135.49 o 
  13   5   2    15667.14    15938.78    199.24 o 
  14   5   2    10625.17    10753.92    154.21 o 
  15   5   2     5090.02     5118.67    100.86 o 
  16   5   2      455.27      414.35     48.54 o 
  17   5   2      991.81     1031.74     96.86 o 
  18   5   2     3649.98     3715.19    136.75 o 
 -18   6   2      417.61      445.03     70.20 o 
 -17   6   2      451.67      358.51     63.82 o 
 -16   6   2       11.92       16.12     47.01 o 
 -15   6   2       37.50       37.43     45.04 o 
 -14   6   2      211.79      267.46     52.91 o 
 -13   6   2     1298.81     1254.70     88.17 o 
 -12   6   2      374.35      372.76     64.57 o 
 -11   6   2      317.25      232.25     41.72 o 
 -10   6   2       14.29       21.31     29.93 o 
  -9   6   2      236.59      216.16     52.76 o 
  -8   6   2      148.27      142.70     29.71 o 
  -7   6   2      239.58      239.53     21.78 o 
  -6   6   2      608.47      665.21     35.32 o 
  -5   6   2       16.13       14.64     16.49 o 
  -4   6   2     1522.21     1578.06     42.41 o 
  -3   6   2       10.10        1.80     14.65 o 
  -2   6   2     1915.99     1975.38     42.12 o 
  -1   6   2     1140.16     1209.97     27.81 o 
   0   6   2      186.40      242.59     13.86 o 
   1   6   2        8.23        0.36     14.17 o 
   2   6   2      464.73      413.13     24.46 o 
   3   6   2      291.18      274.09     22.47 o 
   4   6   2     1497.52     1458.75     40.74 o 
   5   6   2      723.91      702.47     32.27 o 
   6   6   2      794.05      752.38     34.18 o 
   7   6   2      117.14      110.83     21.70 o 
   8   6   2       32.97       47.47     20.99 o 
   9   6   2      157.13      184.94     26.16 o 
  10   6   2     1766.05     1713.13     55.52 o 
  11   6   2      382.40      432.97     37.88 o 
  12   6   2      457.74      403.25     35.73 o 
  13   6   2        6.38       60.48     28.30 o 
  14   6   2       27.22       22.65     29.93 o 
  15   6   2       87.54       37.38     36.67 o 
  16   6   2      493.11      484.68     53.55 o 
  17   6   2      216.51      192.68     57.53 o 
 -17   7   2     1839.89     1841.84    114.38 o 
 -16   7   2     4131.20     4223.26    317.98 o 
 -15   7   2     5902.57     6090.37    168.80 o 
 -14   7   2     3576.51     3450.40    142.33 o 
 -13   7   2      308.49      418.67     57.83 o 
 -12   7   2     1105.28      992.82     72.58 o 
 -11   7   2     4687.77     4593.05    130.03 o 
 -10   7   2     7326.50     7397.47    165.93 o 
  -9   7   2    12313.27    11694.57    219.93 o 
  -8   7   2     4049.25     3971.51    227.72 o 
  -7   7   2       62.07       42.10     30.92 o 
  -6   7   2     2662.62     2623.60     84.42 o 
  -5   7   2    11770.22    11797.08    208.64 o 
  -4   7   2    13961.68    13679.85    337.42 o 
  -3   7   2    11163.22    11245.79    279.10 o 
  -2   7   2     3595.37     3547.22     67.84 o 
  -1   7   2       18.32       43.73     18.03 o 
   0   7   2     5144.90     5212.59     78.74 o 
   1   7   2    11907.41    11884.33    186.79 o 
   2   7   2    12438.96    12304.16    176.66 o 
   3   7   2    14547.28    14413.64    167.35 o 
   4   7   2      590.99      543.60     31.18 o 
   5   7   2      333.74      313.08     26.94 o 
   6   7   2     5771.23     5822.49     97.40 o 
   7   7   2    10912.44    10732.60    139.95 o 
   8   7   2     7853.35     7661.60    140.69 o 
   9   7   2     4893.22     4741.73     87.66 o 
  10   7   2     2284.39     2195.24     61.68 o 
  11   7   2      744.68      746.21     61.53 o 
  12   7   2     3514.61     3620.06     83.18 o 
  13   7   2     6007.76     5914.01    110.30 o 
  14   7   2     4541.93     4509.60    114.09 o 
  15   7   2     2252.48     2318.70     87.06 o 
  16   7   2       51.82       -6.15     52.07 o 
 -15   8   2      464.70      471.01     72.64 o 
 -14   8   2     2183.50     2101.74    151.35 o 
 -13   8   2     3021.01     3062.46    116.84 o 
 -12   8   2     2875.07     3049.82    114.31 o 
 -11   8   2      922.68      967.17     74.54 o 
 -10   8   2      190.71      185.65     70.82 o 
  -9   8   2     1181.44     1102.54     72.64 o 
  -8   8   2     3031.29     3159.81    233.27 o 
  -7   8   2     5542.87     5648.03    137.45 o 
  -6   8   2     3817.66     4061.46    111.44 o 
  -5   8   2      299.74      356.58     65.26 o 
  -4   8   2       82.16       64.20     39.57 o 
  -3   8   2     1341.68     1270.79     61.36 o 
  -2   8   2     5048.41     4837.35    156.91 o 
  -1   8   2     6862.25     6663.37    141.38 o 
   0   8   2     4334.18     4402.84     91.48 o 
   1   8   2      317.55      285.68     32.02 o 
   2   8   2        3.31       -7.70     18.74 o 
   3   8   2     3509.80     3436.69     67.17 o 
   4   8   2     5529.22     5542.94     89.57 o 
   5   8   2     6645.26     6474.65    119.22 o 
   6   8   2     2541.17     2463.26     62.11 o 
   7   8   2      356.75      363.50     33.04 o 
   8   8   2       72.05       56.34     25.51 o 
   9   8   2     2428.57     2511.47     66.77 o 
  10   8   2     5167.72     5089.44     97.93 o 
  11   8   2     4430.55     4261.89     91.81 o 
  12   8   2     1346.00     1378.87     61.36 o 
  13   8   2      207.91      193.34     43.81 o 
  14   8   2      413.08      357.81     51.22 o 
  15   8   2     1482.47     1422.18     80.28 o 
 -13   9   2       14.88      -36.80     51.06 o 
 -12   9   2      265.22      434.41     63.80 o 
 -11   9   2      682.60      668.80     71.18 o 
 -10   9   2     1022.94     1087.47    198.56 o 
  -9   9   2      647.72      697.64     66.23 o 
  -8   9   2      460.95      465.28     55.86 o 
  -7   9   2       21.50       26.27     36.73 o 
  -6   9   2     1390.30     1360.71     73.14 o 
  -5   9   2     1691.83     1504.37     73.62 o 
  -4   9   2     1371.80     1386.97     82.62 o 
  -3   9   2      944.78      983.79     63.82 o 
  -2   9   2      319.23      263.64     49.99 o 
  -1   9   2       39.72       70.05     34.76 o 
   0   9   2      231.49      261.50     41.51 o 
   1   9   2     1836.27     1924.52     78.55 o 
   2   9   2     1127.37     1156.64     57.17 o 
   3   9   2      716.79      734.65     62.87 o 
   4   9   2      198.56      193.41     35.31 o 
   5   9   2      370.36      369.41     40.32 o 
   6   9   2     1303.78     1210.26     84.57 o 
   7   9   2      605.70      569.01     39.85 o 
   8   9   2     1011.27     1020.44     50.69 o 
   9   9   2     1233.39     1167.93     55.21 o 
  10   9   2      133.36      124.06     34.67 o 
  11   9   2       29.08       27.26     33.57 o 
  12   9   2      264.13      243.79     47.43 o 
  13   9   2     1273.30     1288.46    121.40 o 
 -11  10   2     1344.21     1539.67    176.34 o 
 -10  10   2      168.31      137.98     70.12 o 
  -9  10   2      878.08      758.99     74.12 o 
  -8  10   2     3013.97     3016.41    113.88 o 
  -7  10   2     5745.44     5859.43    156.11 o 
  -6  10   2     3292.34     3543.38    117.81 o 
  -5  10   2     1544.75     1696.20    120.11 o 
  -4  10   2       17.48       49.83     39.76 o 
  -3  10   2     1050.93     1048.92     71.65 o 
  -2  10   2     4525.42     4637.20    127.63 o 
  -1  10   2     5152.13     5289.02    143.02 o 
   0  10   2     4812.41     5123.66    135.98 o 
   1  10   2     1038.41     1012.11     69.21 o 
   2  10   2       36.85       27.05     64.57 o 
   3  10   2     2027.58     2070.68     85.91 o 
   4  10   2     5591.55     5480.16    118.80 o 
   5  10   2     5742.32     5773.78    130.86 o 
   6  10   2     3264.15     3317.37     93.10 o 
   7  10   2      809.66      802.72     73.67 o 
   8  10   2      233.27      306.18     45.72 o 
   9  10   2     2143.73     2137.79     99.36 o 
  10  10   2     4419.83     4383.61    126.00 o 
  -7  11   2        0.12       23.74     49.58 o 
  -6  11   2        1.60      -31.74     45.13 o 
  -5  11   2       24.31       56.77     46.57 o 
  -4  11   2      186.85      196.98     53.89 o 
  -3  11   2      162.08      109.00     46.15 o 
  -2  11   2      234.75      169.95     48.53 o 
  -1  11   2        3.40       92.34     44.18 o 
   0  11   2        2.59      -29.19     40.11 o 
   1  11   2       43.23       79.94     44.60 o 
   2  11   2       27.11       31.39     47.21 o 
   3  11   2       94.46       89.38     43.68 o 
   4  11   2        5.67       39.68     46.12 o 
   5  11   2        0.14      -30.30     44.15 o 
   6  11   2       60.60       64.30     40.23 o 
   7  11   2       88.58       52.41     53.69 o 
 -21   1   3     5763.01     5748.98    173.78 o 
 -20   1   3     2482.26     2430.15    111.93 o 
 -19   1   3        1.35       29.77     47.21 o 
 -18   1   3     2677.49     2768.71    112.42 o 
 -17   1   3     8708.29     8616.27    286.73 o 
 -16   1   3    10982.76    10941.89    226.81 o 
 -15   1   3    10839.90    10712.56    383.93 o 
 -14   1   3     3437.89     3664.50    133.89 o 
 -13   1   3      188.47      246.94     40.67 o 
 -12   1   3     9228.26     9098.61    183.10 o 
 -11   1   3    18986.64    19059.09    309.77 o 
 -10   1   3    25401.81    24304.92    301.09 o 
  -9   1   3    18705.59    17916.56    334.76 o 
  -8   1   3     2801.85     2480.70     68.96 o 
  -7   1   3      229.58      280.53     46.71 o 
  -6   1   3    24085.70    23962.35    241.57 o 
  -5   1   3    49863.67    48833.01    461.33 o 
  -4   1   3    45986.95    46085.50    386.61 o 
  -3   1   3    27805.42    29266.04    249.50 o 
  -2   1   3     1012.24     1078.19     19.47 o 
  -1   1   3     3631.86     3727.26     40.67 o 
   0   1   3    36308.29    37222.42    320.91 o 
   1   1   3    99582.60    96335.16    799.76 o 
   2   1   3    41997.78    42342.62    349.90 o 
   3   1   3    33270.41    34183.48    316.73 o 
   4   1   3     2037.08     2181.58     33.92 o 
   5   1   3     4202.96     3989.35     50.64 o 
   6   1   3    61356.13    63038.87    584.46 o 
   7   1   3    52979.04    53332.60    501.67 o 
   8   1   3    26955.78    26694.19    267.29 o 
   9   1   3    11804.53    12100.33    139.79 o 
  10   1   3      780.52      840.75     33.58 o 
  11   1   3     4702.05     4548.66     75.65 o 
  12   1   3    16404.34    16101.38    212.44 o 
  13   1   3    26937.98    27445.69    362.11 o 
  14   1   3     8366.17     8749.88    234.49 o 
  15   1   3     3382.62     3348.72     98.00 o 
  16   1   3      140.54      175.13     36.29 o 
  17   1   3     3683.30     3816.60    150.66 o 
  18   1   3     8400.54     9305.74    212.02 o 
  19   1   3     7340.49     7890.17    197.29 o 
  20   1   3     4082.49     4370.68    249.94 o 
 -20   2   3     1220.14     1220.32     93.28 o 
 -19   2   3     4084.50     4678.04    152.74 o 
 -18   2   3     2882.74     2975.21    136.08 o 
 -17   2   3     1485.19     1492.12    118.61 o 
 -16   2   3      198.88      179.90     56.93 o 
 -15   2   3     4714.48     4226.37    126.14 o 
 -14   2   3     6460.90     6420.97    155.12 o 
 -13   2   3     6938.46     7132.06    161.97 o 
 -12   2   3     3438.66     3334.51    102.51 o 
 -11   2   3      468.83      526.76     37.11 o 
 -10   2   3     1269.29     1197.36     30.26 o 
  -9   2   3     6408.92     6211.11    103.49 o 
  -8   2   3    17017.80    16847.69    257.57 o 
  -7   2   3    37432.50    38779.45    436.05 o 
  -6   2   3     7421.08     7082.67     88.92 o 
  -5   2   3      178.54      156.51     14.00 o 
  -4   2   3     3076.40     3219.19     42.02 o 
  -3   2   3    17826.20    18878.02    167.53 o 
  -2   2   3    13961.53    14049.05    127.04 o 
  -1   2   3     8189.93     8150.35     78.18 o 
   0   2   3     1752.74     1669.75     24.09 o 
   1   2   3       31.00       58.74     10.59 o 
   2   2   3    12101.99    13569.41    121.39 o 
   3   2   3    23615.63    24979.42    213.99 o 
   4   2   3    28037.13    29351.63    250.96 o 
   5   2   3    14971.72    15422.20    141.04 o 
   6   2   3     1148.01     1085.13     24.20 o 
   7   2   3      182.94      202.25     14.40 o 
   8   2   3     4727.13     4668.40     67.98 o 
   9   2   3     8164.42     8219.96    103.39 o 
  10   2   3     5344.63     5098.49     77.68 o 
  11   2   3     3584.07     3624.66     66.91 o 
  12   2   3     1219.28     1288.63     44.44 o 
  13   2   3        2.38       32.99     21.45 o 
  14   2   3     7421.77     7036.41    170.36 o 
  15   2   3     4239.50     4283.80     84.80 o 
  16   2   3     3090.51     3282.73     76.65 o 
  17   2   3     1352.27     1435.79    110.94 o 
  18   2   3      338.20      317.05     46.32 o 
  19   2   3      144.71      183.29     84.70 o 
 -20   3   3     1400.38     1510.91    102.97 o 
 -19   3   3      152.95      144.97     52.91 o 
 -18   3   3     1883.18     1918.33    106.92 o 
 -17   3   3     2008.01     1986.59     95.00 o 
 -16   3   3     4112.38     3988.44    127.63 o 
 -15   3   3     6062.43     5495.14    204.12 o 
 -14   3   3     1677.27     1577.21     78.47 o 
 -13   3   3        7.17       24.64     32.63 o 
 -12   3   3     4651.60     4527.76    120.25 o 
 -11   3   3     5086.55     4935.56     96.19 o 
 -10   3   3    12693.79    12423.04    174.82 o 
  -9   3   3     5036.09     4834.99     67.06 o 
  -8   3   3     1144.02     1197.62     40.57 o 
  -7   3   3     4292.53     4496.62    125.23 o 
  -6   3   3     8594.66     8099.79    113.43 o 
  -5   3   3    10865.19    10787.73    139.15 o 
  -4   3   3    21797.47    21265.48    190.98 o 
  -3   3   3    12866.20    13220.10    124.29 o 
  -2   3   3      401.67      432.49     15.92 o 
  -1   3   3     5472.19     5679.88     60.94 o 
   0   3   3    32214.00    33552.08    284.79 o 
   1   3   3    22565.32    23150.90    205.25 o 
   2   3   3    23012.84    23341.05    202.42 o 
   3   3   3     7811.25     7992.72     79.03 o 
   4   3   3      547.38      514.69     16.59 o 
   5   3   3     5546.12     5676.88     63.27 o 
   6   3   3     9359.78     9109.59     93.69 o 
   7   3   3    17399.10    17669.21    166.03 o 
   8   3   3    11504.89    11883.47    122.15 o 
   9   3   3     2575.94     2577.82     46.46 o 
  10   3   3       17.47       26.68     15.60 o 
  11   3   3     4785.15     4715.52     72.91 o 
  12   3   3     7639.87     7749.20    100.04 o 
  13   3   3     6266.52     6213.13     89.40 o 
  14   3   3     4135.46     4102.24     73.42 o 
  15   3   3      705.69      698.44     43.66 o 
  16   3   3       28.96       82.55     36.14 o 
  17   3   3     1055.20     1210.81     84.42 o 
  18   3   3     1881.08     1598.21    145.80 o 
  19   3   3     3403.45     3776.83    199.95 o 
 -19   4   3     5805.78     6046.65    175.09 o 
 -18   4   3     6742.87     6495.06    177.68 o 
 -17   4   3     3596.15     3440.53    157.60 o 
 -16   4   3       40.50       55.64     42.19 o 
 -15   4   3     4265.41     4318.83    148.57 o 
 -14   4   3    13565.21    12526.49    243.95 o 
 -13   4   3    17301.81    16874.17    296.02 o 
 -12   4   3    16373.74    16083.98    361.85 o 
 -11   4   3     2692.59     2667.96     69.04 o 
 -10   4   3       79.67       87.81     23.13 o 
  -9   4   3    11512.00    11396.05    160.44 o 
  -8   4   3    26816.82    27090.76    320.77 o 
  -7   4   3    32081.24    32171.71    369.46 o 
  -6   4   3    18031.75    18540.54    225.35 o 
  -5   4   3      734.56      623.39     44.82 o 
  -4   4   3     3603.34     3673.60     55.37 o 
  -3   4   3    13190.90    12700.32    138.02 o 
  -2   4   3    50125.85    51631.02    486.95 o 
  -1   4   3    41357.03    42502.68    404.82 o 
   0   4   3    27704.40    28572.98    438.76 o 
   1   4   3      344.16      379.48     37.95 o 
   2   4   3     1716.08     1575.41     27.97 o 
   3   4   3    21200.35    21145.07    224.01 o 
   4   4   3    29298.78    29896.84    259.44 o 
   5   4   3    18579.61    18251.31    167.11 o 
   6   4   3    11162.54    11278.24    112.78 o 
   7   4   3       12.77       36.22     12.08 o 
   8   4   3     7534.08     7714.57     88.49 o 
   9   4   3    14919.41    14808.07    173.36 o 
  10   4   3    19870.83    19780.67    221.05 o 
  11   4   3    12192.99    12164.90    154.02 o 
  12   4   3     4628.50     4445.73     83.11 o 
  13   4   3      401.33      427.54     44.29 o 
  14   4   3     3794.45     3928.34     89.19 o 
  15   4   3     8156.77     8193.05    164.12 o 
  16   4   3     7865.72     8084.71    155.51 o 
  17   4   3     4155.30     4221.02    140.24 o 
  18   4   3     1614.42     1731.51    154.13 o 
  19   4   3      317.56      280.49     94.42 o 
 -19   5   3       14.54      -51.37     51.37 o 
 -18   5   3       16.73      -48.11     48.11 o 
 -17   5   3        7.70       18.72     46.02 o 
 -16   5   3      101.31       82.27     46.85 o 
 -15   5   3       51.98       40.44     43.03 o 
 -14   5   3       19.62       77.03     53.46 o 
 -13   5   3       70.81       70.39     38.70 o 
 -12   5   3      298.59      297.71     35.05 o 
 -11   5   3       13.24       18.39     23.48 o 
 -10   5   3       68.81       84.62     45.80 o 
  -9   5   3      349.08      370.96     30.42 o 
  -8   5   3      173.59      156.66     23.69 o 
  -7   5   3      527.31      508.02     30.85 o 
  -6   5   3      870.81      937.13     36.96 o 
  -5   5   3     1327.12     1335.12     50.88 o 
  -4   5   3       37.29       42.54     24.51 o 
  -3   5   3      166.42      231.68     18.52 o 
  -2   5   3      358.43      394.40     21.68 o 
  -1   5   3     1812.41     1944.27     41.69 o 
   0   5   3     1832.26     2000.31     40.95 o 
   1   5   3      190.82      192.72     20.04 o 
   2   5   3      394.70      541.23     29.41 o 
   3   5   3      590.18      615.31     26.63 o 
   4   5   3     1773.38     1816.37     40.70 o 
   5   5   3     1513.44     1503.34     45.09 o 
   6   5   3      710.81      632.74     29.56 o 
   7   5   3      482.50      468.78     28.15 o 
   8   5   3       23.09       48.55     19.62 o 
   9   5   3       72.66       77.03     22.05 o 
  10   5   3        0.05        6.47     23.45 o 
  11   5   3      201.64      226.10     28.79 o 
  12   5   3      237.55      285.08     34.20 o 
  13   5   3       47.21       94.88     28.17 o 
  14   5   3        5.18      -16.95     27.38 o 
  15   5   3        5.38       24.49     34.30 o 
  16   5   3       60.65       58.13     39.14 o 
  17   5   3        9.81        4.17     76.37 o 
  18   5   3        9.17       93.03     86.09 o 
 -18   6   3     4231.12     4069.39    299.92 o 
 -17   6   3     1934.73     1955.45    108.51 o 
 -16   6   3       84.96       81.92     50.39 o 
 -15   6   3     3524.73     3538.52    125.66 o 
 -14   6   3     8556.45     8544.31    197.84 o 
 -13   6   3    12536.10    12143.73    241.03 o 
 -12   6   3     7326.35     6985.50    163.96 o 
 -11   6   3     1388.13     1337.22     71.67 o 
 -10   6   3       18.34       80.02     34.32 o 
  -9   6   3     9458.50     9490.18    149.36 o 
  -8   6   3    15311.51    15112.93    216.65 o 
  -7   6   3    19400.86    19645.56    246.09 o 
  -6   6   3     8256.73     8513.48    146.70 o 
  -5   6   3      193.56      238.89     25.22 o 
  -4   6   3     1866.48     1804.85     47.78 o 
  -3   6   3     7755.23     7567.18     98.70 o 
  -2   6   3    28247.66    28229.10    286.12 o 
  -1   6   3    25181.04    25226.59    259.25 o 
   0   6   3     9918.32     9733.99    118.72 o 
   1   6   3       81.06       79.84     17.28 o 
   2   6   3     2061.23     2091.65     46.33 o 
   3   6   3    11440.35    11248.00    134.40 o 
   4   6   3    16256.62    16014.67    188.59 o 
   5   6   3    17404.82    17534.91    195.02 o 
   6   6   3     5440.55     5562.01     86.13 o 
   7   6   3       10.73       29.90     19.71 o 
   8   6   3     3942.94     3900.63     72.43 o 
   9   6   3    10187.79    10071.46    135.64 o 
  10   6   3    15810.49    15210.76    186.91 o 
  11   6   3     9133.50     9096.49    132.32 o 
  12   6   3     2837.21     2841.47     71.69 o 
  13   6   3       40.96       32.33     29.67 o 
  14   6   3     3373.08     3157.47     95.32 o 
  15   6   3     5275.37     5028.67    134.33 o 
  16   6   3     7723.85     7888.73    199.08 o 
  17   6   3     3903.87     4192.00    226.33 o 
 -17   7   3     1143.32     1164.29    115.94 o 
 -16   7   3      993.99     1034.00     89.74 o 
 -15   7   3     1058.96     1160.98     91.30 o 
 -14   7   3      206.77      219.59     52.52 o 
 -13   7   3        8.69       10.86    109.69 o 
 -12   7   3     1728.15     1606.57     94.42 o 
 -11   7   3     1291.66     1321.46     77.49 o 
 -10   7   3     3571.73     3742.36    113.88 o 
  -9   7   3     2022.13     2178.01     84.42 o 
  -8   7   3       29.34       24.99     43.04 o 
  -7   7   3      941.18      882.50     58.41 o 
  -6   7   3      701.20      647.77     50.07 o 
  -5   7   3     2765.11     2811.31     86.89 o 
  -4   7   3     4097.08     3850.82     77.00 o 
  -3   7   3     2438.73     2431.77     78.65 o 
  -2   7   3      234.75      256.61     27.86 o 
  -1   7   3      766.37      707.48     32.86 o 
   0   7   3     4168.09     4192.05     70.42 o 
   1   7   3     3192.67     3057.16     59.49 o 
   2   7   3     3082.00     3050.28     95.80 o 
   3   7   3      847.75      900.56     36.03 o 
   4   7   3       10.04        3.79     17.96 o 
   5   7   3      406.98      455.18     30.52 o 
   6   7   3     1884.97     1868.12     76.76 o 
   7   7   3     4021.81     3945.04     75.71 o 
   8   7   3     1589.69     1647.64     52.54 o 
   9   7   3      169.42      201.97     29.51 o 
  10   7   3      151.74      151.48     29.36 o 
  11   7   3     2112.93     1993.27     89.79 o 
  12   7   3     1824.37     1839.78     64.74 o 
  13   7   3     1513.81     1452.31     61.68 o 
  14   7   3     1138.94     1212.67     70.00 o 
  15   7   3      202.73      205.36     57.70 o 
  16   7   3       99.49      117.54    133.99 o 
 -15   8   3     1182.78     1216.78    127.75 o 
 -14   8   3     2783.66     2730.83    117.30 o 
 -13   8   3     2700.51     2657.03    154.13 o 
 -12   8   3     1390.71     1359.77     88.76 o 
 -11   8   3      520.86      436.96     56.95 o 
 -10   8   3       89.37       90.26     44.18 o 
  -9   8   3     1887.90     1935.35     99.28 o 
  -8   8   3     5591.90     5564.46    142.37 o 
  -7   8   3     6519.44     6895.49    156.60 o 
  -6   8   3     1996.55     2000.62     80.96 o 
  -5   8   3      451.61      384.56     44.60 o 
  -4   8   3       24.34       37.56     30.82 o 
  -3   8   3     2469.39     2409.77     82.93 o 
  -2   8   3     4913.64     4806.45    116.35 o 
  -1   8   3     4396.68     4640.77     96.54 o 
   0   8   3     2322.16     2192.94     64.92 o 
   1   8   3       66.20       59.23     21.14 o 
   2   8   3      569.01      572.28     33.52 o 
   3   8   3     2253.77     2188.48     57.16 o 
   4   8   3     6286.25     6193.06    118.05 o 
   5   8   3     4857.45     4771.21     91.24 o 
   6   8   3     2301.53     2235.01     59.34 o 
   7   8   3      103.64       87.11     31.57 o 
   8   8   3      673.64      692.81     41.85 o 
   9   8   3     2657.02     2803.23     71.47 o 
  10   8   3     2910.97     2953.34     74.02 o 
  11   8   3     2337.38     2331.53     70.61 o 
  12   8   3      750.43      734.28     50.20 o 
  13   8   3       42.97       42.11     56.19 o 
  14   8   3      875.16      902.30     83.35 o 
 -13   9   3       60.67      134.43     54.43 o 
 -12   9   3     1745.52     1892.16    230.50 o 
 -11   9   3     3481.77     3394.02    125.68 o 
 -10   9   3     4630.30     4730.05    142.86 o 
  -9   9   3     4718.88     5066.49    221.47 o 
  -8   9   3      870.13      959.48     73.14 o 
  -7   9   3      183.58      189.49     47.10 o 
  -6   9   3     2590.46     2631.81     96.71 o 
  -5   9   3     6464.29     6227.86    149.73 o 
  -4   9   3     7607.74     7453.94    272.85 o 
  -3   9   3     4138.89     4137.70    287.43 o 
  -2   9   3      504.30      530.08     51.54 o 
  -1   9   3      516.92      539.08     51.48 o 
   0   9   3     4250.32     4150.20     94.82 o 
   1   9   3     7330.50     7177.16    131.56 o 
   2   9   3     4546.58     4433.83     99.33 o 
   3   9   3     4332.59     3941.08     93.70 o 
   4   9   3        6.84        6.51     30.11 o 
   5   9   3     1198.10     1122.03     58.70 o 
   6   9   3     5180.38     5038.99     93.16 o 
   7   9   3     5812.99     5597.11    101.27 o 
   8   9   3     3113.43     3053.32     77.26 o 
   9   9   3      758.10      806.47     51.03 o 
  10   9   3       25.19       74.39     33.95 o 
  11   9   3     1617.11     1447.25     63.72 o 
  12   9   3     3058.69     3000.26    133.12 o 
 -10  10   3       15.74       60.92     49.58 o 
  -9  10   3      203.39      253.22     56.95 o 
  -8  10   3      266.75      297.19     56.40 o 
  -7  10   3       10.71       13.92     42.70 o 
  -6  10   3        9.80      -23.04     56.93 o 
  -5  10   3        0.35      -13.54     37.79 o 
  -4  10   3       10.71      -15.27     38.29 o 
  -3  10   3      104.80      144.41     44.18 o 
  -2  10   3      171.88      129.10     42.19 o 
  -1  10   3      161.44      160.18     42.70 o 
   0  10   3       29.18       27.02     37.95 o 
   1  10   3       61.27       83.43     39.76 o 
   2  10   3      133.96      109.06     36.17 o 
   3  10   3       92.00       90.00     35.47 o 
   4  10   3       24.82       76.72     36.74 o 
   5  10   3       66.45      125.38     37.88 o 
   6  10   3      157.05      120.71     50.75 o 
   7  10   3       18.10       33.40     38.85 o 
   8  10   3      180.82      186.21     42.72 o 
   9  10   3      145.96      179.31     44.15 o 
  10  10   3      119.21       87.48     81.92 o 
  -6  11   3     2178.50     2193.93    104.56 o 
  -5  11   3     3565.88     3793.70    131.01 o 
  -4  11   3     3545.59     3798.39    159.68 o 
  -3  11   3     2215.20     2166.55     98.18 o 
  -2  11   3      142.01       97.23     47.55 o 
  -1  11   3      423.97      512.07     59.87 o 
   0  11   3     1954.72     2016.64     95.70 o 
   1  11   3     4454.86     4569.71    135.40 o 
   2  11   3     3366.32     3392.29    117.33 o 
   3  11   3     1086.86     1196.36     80.96 o 
   4  11   3       42.31       55.58     38.49 o 
   5  11   3      809.88      804.33     60.76 o 
   6  11   3     3484.38     3196.42    194.40 o 
 -20   0   4     5771.24     6099.86    251.33 o 
 -19   0   4     8173.87     8815.84    301.31 o 
 -18   0   4     4950.71     5154.26    218.00 o 
 -17   0   4      968.68     1352.44    126.36 o 
 -16   0   4      711.72      569.30     88.87 o 
 -15   0   4    14376.77    14396.39    387.40 o 
 -14   0   4    20798.20    21334.92    508.21 o 
 -13   0   4    21325.40    21602.91    505.43 o 
 -12   0   4     8025.16     8128.52    247.16 o 
 -11   0   4      170.47      183.60     34.32 o 
 -10   0   4     3453.66     3403.18     93.87 o 
  -9   0   4    15508.53    15168.78    367.27 o 
  -8   0   4    40256.11    40360.73    564.50 o 
  -7   0   4    49338.54    49134.23    670.07 o 
  -6   0   4    13972.01    13711.83    214.45 o 
  -5   0   4      287.85      332.87     20.86 o 
  -4   0   4     6019.82     5831.38     79.97 o 
  -3   0   4    32657.92    31582.12    347.09 o 
  -2   0   4    53880.55    54201.00    579.85 o 
  -1   0   4    26079.41    25630.69    282.36 o 
   0   0   4      692.60      653.70     21.02 o 
   1   0   4      470.81      454.54     13.98 o 
   2   0   4    13643.64    13742.38    283.26 o 
   3   0   4    43267.14    44370.81    837.29 o 
   4   0   4    53277.97    55012.58   1033.07 o 
   5   0   4    32454.52    33388.46    445.21 o 
   6   0   4     4823.07     5081.29    129.13 o 
   7   0   4     6069.00     6039.02    193.70 o 
   8   0   4    19329.56    18856.33    277.34 o 
   9   0   4    22151.87    22215.53    367.27 o 
  10   0   4    21289.54    21199.54    318.65 o 
  11   0   4     8065.14     8306.18    248.55 o 
  12   0   4      574.59      501.21     45.65 o 
  13   0   4      832.40     1001.81     68.04 o 
  14   0   4    24849.82    23789.86    542.92 o 
  15   0   4    13958.41    12649.60    345.75 o 
  16   0   4    12651.95    12360.79    345.75 o 
  17   0   4     3642.19     3854.59    186.06 o 
  18   0   4      119.60      194.40     80.54 o 
  19   0   4     2194.75     2481.32    166.62 o 
 -20   1   4        2.86       -5.64     49.96 o 
 -19   1   4       39.99       54.02     50.22 o 
 -18   1   4      327.14      347.43     59.10 o 
 -17   1   4     1304.24     1366.48    238.13 o 
 -16   1   4     1043.72      956.71    124.27 o 
 -15   1   4      656.93      683.82     63.80 o 
 -14   1   4      463.50      308.74     53.46 o 
 -13   1   4      531.58      512.89     43.41 o 
 -12   1   4     3128.77     3287.45     87.57 o 
 -11   1   4     3293.88     3239.11     78.15 o 
 -10   1   4     1709.07     1615.10     60.33 o 
  -9   1   4     1207.53     1137.38     37.59 o 
  -8   1   4     1202.79     1467.88     40.29 o 
  -7   1   4       29.44       52.27     14.01 o 
  -6   1   4     4078.50     4310.74     64.91 o 
  -5   1   4     4930.75     4999.76     61.13 o 
  -4   1   4     1438.21     1475.45     22.33 o 
  -3   1   4      549.24      624.40     18.08 o 
  -2   1   4     7721.39     8340.53     82.17 o 
  -1   1   4     1881.70     1979.23     31.39 o 
   0   1   4    11727.71    12364.66    117.02 o 
   1   1   4     3662.12     3802.99     41.59 o 
   2   1   4     1634.81     1603.06     27.32 o 
   3   1   4      153.74      157.53     12.91 o 
   4   1   4     1519.27     1660.79     36.68 o 
   5   1   4      441.97      399.27     17.45 o 
   6   1   4     9317.79    10178.25    110.33 o 
   7   1   4     1394.36     1471.45     35.87 o 
   8   1   4      285.90      298.54     19.19 o 
   9   1   4      441.73      447.23     28.82 o 
  10   1   4      752.90      806.31     32.19 o 
  11   1   4     1041.51      996.49     37.56 o 
  12   1   4     1698.27     1633.31     47.82 o 
  13   1   4     1196.93     1272.88    101.03 o 
  14   1   4      376.55      394.14     50.39 o 
  15   1   4       65.62       90.97     40.67 o 
  16   1   4      256.14      288.19     52.36 o 
  17   1   4      818.55      847.05     76.85 o 
  18   1   4     1029.46     1179.63     89.09 o 
  19   1   4      255.59      256.89     65.02 o 
 -20   2   4     5081.23     4876.17    158.83 o 
 -19   2   4     5944.41     6105.35    175.74 o 
 -18   2   4     4033.23     4179.61    139.85 o 
 -17   2   4      821.61      909.67     77.55 o 
 -16   2   4     1394.81     1464.77     84.81 o 
 -15   2   4     8417.66     8057.01    184.98 o 
 -14   2   4    15607.07    14706.33    547.78 o 
 -13   2   4    15445.13    14667.68    214.45 o 
 -12   2   4     8411.77     8265.53    177.82 o 
 -11   2   4      654.89      628.20     40.52 o 
 -10   2   4     1565.64     1526.60     52.09 o 
  -9   2   4    20519.52    19896.03    218.92 o 
  -8   2   4    29712.64    29817.13    304.89 o 
  -7   2   4    33084.00    34275.10    340.66 o 
  -6   2   4     6489.38     6678.18     87.55 o 
  -5   2   4       66.51       97.28     11.95 o 
  -4   2   4     4427.46     4138.10     51.99 o 
  -3   2   4    23043.23    22026.09    196.72 o 
  -2   2   4    56008.54    56733.97    472.15 o 
  -1   2   4    24570.59    24992.13    216.39 o 
   0   2   4    14118.52    14625.84    148.61 o 
   1   2   4     3404.37     3680.25     52.83 o 
   2   2   4     7116.53     7131.06     70.87 o 
   3   2   4    23926.81    23913.58    207.11 o 
   4   2   4    29595.99    30645.35    262.84 o 
   5   2   4    13687.15    13624.30    127.45 o 
   6   2   4     2848.22     3175.43     43.49 o 
   7   2   4     2724.58     2629.86     44.68 o 
   8   2   4    14376.03    14331.42    155.18 o 
   9   2   4    19905.95    19592.72    206.94 o 
  10   2   4    16426.16    16195.14    179.58 o 
  11   2   4     8319.27     7974.06    107.76 o 
  12   2   4     1659.73     1609.56     47.18 o 
  13   2   4     3580.06     3500.24     83.92 o 
  14   2   4     6839.62     6823.73    404.76 o 
  15   2   4     9623.11     9122.91    220.08 o 
  16   2   4     7572.63     7677.17    181.25 o 
  17   2   4     2176.67     2186.57     84.16 o 
  18   2   4      224.78      191.04     56.85 o 
  19   2   4     1214.50     1208.02     91.06 o 
 -20   3   4      408.96      439.69     86.78 o 
 -19   3   4      461.96      440.40     55.02 o 
 -18   3   4     4350.92     4573.57    147.75 o 
 -17   3   4     7459.99     7293.32    184.92 o 
 -16   3   4     7649.68     7584.15    251.33 o 
 -15   3   4     4358.59     4245.79    131.07 o 
 -14   3   4       64.59      104.00     39.24 o 
 -13   3   4     3208.49     3172.96     83.78 o 
 -12   3   4     9185.09     8852.85    146.43 o 
 -11   3   4    17333.64    17078.72    230.67 o 
 -10   3   4    22705.65    22302.49    281.13 o 
  -9   3   4     3001.00     2794.33     65.58 o 
  -8   3   4        1.40       27.45     18.09 o 
  -7   3   4     5751.19     5610.50     81.01 o 
  -6   3   4    22810.09    22433.41    231.99 o 
  -5   3   4    27866.60    27729.42    247.01 o 
  -4   3   4    19837.37    19724.75    180.69 o 
  -3   3   4     6650.22     6881.10     74.74 o 
  -2   3   4     1550.17     1807.71     34.97 o 
  -1   3   4    13262.05    13750.52    128.42 o 
   0   3   4    24846.47    25580.11    223.02 o 
   1   3   4    52348.72    54151.14    451.65 o 
   2   3   4     9995.22     9912.45     96.24 o 
   3   3   4     2319.03     2367.63     33.98 o 
   4   3   4      201.49      216.88     23.13 o 
   5   3   4    10668.59    10544.14    104.46 o 
   6   3   4    25421.75    25945.05    231.30 o 
   7   3   4    17719.57    17775.79    167.92 o 
   8   3   4     7986.31     7846.73     89.28 o 
   9   3   4      736.98      671.33     27.00 o 
  10   3   4     1973.68     1906.79     42.47 o 
  11   3   4     7227.85     7473.33     95.25 o 
  12   3   4    10091.92     9959.47    158.98 o 
  13   3   4     9789.38    10117.81    140.78 o 
  14   3   4     1406.91     1554.80     88.76 o 
  15   3   4      310.67      329.03     55.94 o 
  16   3   4     1158.25     1090.51     83.39 o 
  17   3   4     3525.35     3712.72    133.70 o 
  18   3   4     4598.28     4908.93    157.57 o 
 -19   4   4      975.53      990.93     89.74 o 
 -18   4   4      568.13      621.33     72.16 o 
 -17   4   4       52.35       41.09     46.63 o 
 -16   4   4      566.20      513.22     79.15 o 
 -15   4   4     1950.27     1790.25     89.35 o 
 -14   4   4     2818.10     2693.21    104.06 o 
 -13   4   4     1914.41     1951.51    109.50 o 
 -12   4   4     1522.24     1443.39     56.83 o 
 -11   4   4       52.27       29.93     23.02 o 
 -10   4   4       61.31       32.71     22.80 o 
  -9   4   4     7227.58     7238.28    117.74 o 
  -8   4   4     6007.58     5809.72     98.84 o 
  -7   4   4     2049.11     2026.28     51.98 o 
  -6   4   4      127.28      144.39     20.24 o 
  -5   4   4      488.36      515.62     25.13 o 
  -4   4   4     1798.56     1861.31     35.63 o 
  -3   4   4     3378.94     3314.23     48.00 o 
  -2   4   4     5235.32     5483.96     93.25 o 
  -1   4   4     4812.60     5126.05     61.13 o 
   0   4   4      168.51      192.65     13.77 o 
   1   4   4     4399.35     4723.91     56.19 o 
   2   4   4     1305.16     1357.93     26.89 o 
   3   4   4     4458.39     4500.74     58.13 o 
   4   4   4      552.05      554.90     19.66 o 
   5   4   4      748.04      762.48     34.07 o 
   6   4   4      216.24      234.25     21.20 o 
   7   4   4     1777.84     1829.29     36.39 o 
   8   4   4     3868.53     3816.45     56.03 o 
   9   4   4     2979.16     3284.06     63.68 o 
  10   4   4     2490.30     2547.08     58.38 o 
  11   4   4     1127.09     1061.26     43.75 o 
  12   4   4       30.24       30.49     28.20 o 
  13   4   4      898.35      891.03     76.03 o 
  14   4   4      939.00      967.18     95.12 o 
  15   4   4     1088.00     1129.26    233.27 o 
  16   4   4      957.79      854.91     95.81 o 
  17   4   4      438.60      391.92     67.73 o 
  18   4   4       29.82       12.82     89.56 o 
 -18   5   4     4605.33     4614.49    154.53 o 
 -17   5   4     6906.12     6582.02    359.63 o 
 -16   5   4     7294.60     6985.03    199.26 o 
 -15   5   4     4698.38     4206.68    135.49 o 
 -14   5   4      174.22      191.72     47.99 o 
 -13   5   4     1226.84     1166.17     58.01 o 
 -12   5   4    10903.65    10712.51    168.81 o 
 -11   5   4    10972.60    11291.60    170.50 o 
 -10   5   4    13481.51    13050.35    185.77 o 
  -9   5   4     6434.47     6276.50    108.80 o 
  -8   5   4      221.42      205.47     26.91 o 
  -7   5   4     9548.00     9407.36    137.52 o 
  -6   5   4    18003.16    17429.52    219.94 o 
  -5   5   4    23170.63    23601.49    245.98 o 
  -4   5   4    19095.22    18836.21    200.86 o 
  -3   5   4     7222.58     7395.87     95.82 o 
  -2   5   4      254.30      286.96     21.65 o 
  -1   5   4     9313.46     9427.15    113.47 o 
   0   5   4    30481.64    30875.55    307.21 o 
   1   5   4    23207.92    23505.90    241.23 o 
   2   5   4    14047.75    13817.89    153.78 o 
   3   5   4     3985.51     4016.70     63.52 o 
   4   5   4     1927.10     1960.71     44.17 o 
   5   5   4    11275.12    11217.22    141.50 o 
   6   5   4    20994.51    21442.21    228.80 o 
   7   5   4    19054.97    19006.66    209.07 o 
   8   5   4     9001.66     9107.02    120.85 o 
   9   5   4     1729.32     1783.39     50.48 o 
  10   5   4      639.20      740.53     53.31 o 
  11   5   4    14306.81    14055.40    176.02 o 
  12   5   4    10594.67    10964.85    177.95 o 
  13   5   4     8780.81     8868.59    231.06 o 
  14   5   4     2749.01     2791.07    112.26 o 
  15   5   4       61.25       92.30     93.03 o 
  16   5   4      934.50     1004.89     86.39 o 
  17   5   4     4217.18     4836.49    160.35 o 
 -17   6   4       82.96      103.71     57.83 o 
 -16   6   4       50.65      118.58     51.93 o 
 -15   6   4       96.58      127.08     72.20 o 
 -14   6   4       87.79       89.45     69.43 o 
 -13   6   4      121.49      126.67     45.13 o 
 -12   6   4      685.34      660.58     68.04 o 
 -11   6   4      257.59      303.52    108.31 o 
 -10   6   4        7.34       59.52     25.58 o 
  -9   6   4      902.89      920.39     46.74 o 
  -8   6   4      329.30      378.85     38.67 o 
  -7   6   4      269.87      298.40     29.21 o 
  -6   6   4      183.67      194.48     27.80 o 
  -5   6   4       42.13       30.06     19.75 o 
  -4   6   4      896.64      895.76     35.51 o 
  -3   6   4     1317.32     1279.90     38.69 o 
  -2   6   4     1102.50     1117.57     36.33 o 
  -1   6   4     1325.15     1272.77     38.47 o 
   0   6   4      936.31      968.14     35.11 o 
   1   6   4       66.18       79.15     17.66 o 
   2   6   4       14.95       37.25     16.55 o 
   3   6   4     3460.87     3554.36     63.44 o 
   4   6   4      325.32      350.63     45.50 o 
   5   6   4      417.38      435.50     28.65 o 
   6   6   4       51.03       71.40     21.44 o 
   7   6   4        2.80        4.51     18.94 o 
   8   6   4      704.15      704.80     36.85 o 
   9   6   4      689.67      692.75     58.32 o 
  10   6   4      687.18      649.75     51.68 o 
  11   6   4      837.35      897.02     55.31 o 
  12   6   4      120.84       88.86     35.32 o 
  13   6   4      159.50      143.08     39.83 o 
  14   6   4      202.29      214.97     68.73 o 
  15   6   4      222.15      266.73     92.34 o 
  16   6   4       16.30       35.53     59.80 o 
 -16   7   4     3766.39     3597.48    141.29 o 
 -15   7   4     2052.37     2329.87    113.25 o 
 -14   7   4      109.61      156.38     52.01 o 
 -13   7   4     1112.15     1191.65     90.95 o 
 -12   7   4     5526.80     5503.82    342.97 o 
 -11   7   4     5052.21     5455.35    146.26 o 
 -10   7   4     5059.93     5156.50    138.43 o 
  -9   7   4     3564.04     3459.50    107.51 o 
  -8   7   4       64.05      111.36     36.57 o 
  -7   7   4     1825.94     1816.24     92.34 o 
  -6   7   4     7211.76     7360.85    172.52 o 
  -5   7   4    11386.11    11479.57    163.17 o 
  -4   7   4     8552.62     8586.93    115.85 o 
  -3   7   4     3059.84     2982.45     60.32 o 
  -2   7   4       44.40       38.39     26.66 o 
  -1   7   4     3556.98     3593.56     71.95 o 
   0   7   4    10552.56    10658.27    166.55 o 
   1   7   4    11818.90    11896.03    190.68 o 
   2   7   4     6797.31     6717.27    108.83 o 
   3   7   4     5556.56     5451.76     85.44 o 
   4   7   4      547.58      512.16     36.28 o 
   5   7   4     5145.27     5219.98     85.57 o 
   6   7   4    10398.60    10260.86    136.35 o 
   7   7   4     9302.52     9197.12    129.07 o 
   8   7   4     3770.91     3931.50     78.61 o 
   9   7   4      803.66      839.76     58.52 o 
  10   7   4      250.07      253.99     33.13 o 
  11   7   4     3840.20     3885.52    100.85 o 
  12   7   4     7159.33     7137.37    143.85 o 
  13   7   4     4235.23     4399.36    134.40 o 
  14   7   4     1237.47     1109.61     91.06 o 
  15   7   4      188.74      250.21     91.64 o 
 -15   8   4     1459.81     1585.73    108.77 o 
 -14   8   4     3062.00     3311.52    128.62 o 
 -13   8   4     3049.33     3239.08    125.57 o 
 -12   8   4      770.85      741.38     72.12 o 
 -11   8   4       48.79        7.09     42.63 o 
 -10   8   4     1007.17     1128.98     77.57 o 
  -9   8   4     3797.33     3760.78    119.22 o 
  -8   8   4     4863.65     4909.67    132.51 o 
  -7   8   4     5469.34     5547.12    161.07 o 
  -6   8   4      753.09      772.06     59.80 o 
  -5   8   4      126.92       72.20     35.35 o 
  -4   8   4     2836.68     2652.79    130.52 o 
  -3   8   4     5730.49     5328.42    106.12 o 
  -2   8   4     9272.36     9045.57    147.99 o 
  -1   8   4     3167.31     3170.46     65.98 o 
   0   8   4      937.12      842.85     42.09 o 
   1   8   4      258.97      276.29     28.36 o 
   2   8   4     2883.02     2849.79     63.06 o 
   3   8   4     5346.86     5288.76     88.50 o 
   4   8   4     7076.67     6922.72    105.79 o 
   5   8   4     2725.78     2730.30     71.23 o 
   6   8   4      172.37      192.41     31.67 o 
   7   8   4      447.64      417.86     40.89 o 
   8   8   4     2533.38     2494.87     66.81 o 
   9   8   4     3333.30     3191.34     83.37 o 
  10   8   4     3151.49     3222.18     95.39 o 
  11   8   4     1622.53     1608.38     75.80 o 
  12   8   4      284.99      391.69     51.50 o 
  13   8   4      620.86      678.92     61.41 o 
 -13   9   4      257.10      309.67     67.75 o 
 -12   9   4      843.15      941.93     83.94 o 
 -11   9   4     1148.02      999.14     81.00 o 
 -10   9   4      736.85      631.10     68.54 o 
  -9   9   4      185.19      214.28     53.02 o 
  -8   9   4       17.93       10.43     40.11 o 
  -7   9   4       44.32       13.95     39.93 o 
  -6   9   4     1846.13     1954.75     90.26 o 
  -5   9   4     1591.91     1587.89     79.51 o 
  -4   9   4     1113.02     1101.96     69.21 o 
  -3   9   4      284.81      264.71     45.04 o 
  -2   9   4      256.24      254.35     44.67 o 
  -1   9   4      733.44      738.37     49.53 o 
   0   9   4     1225.04     1247.85     56.97 o 
   1   9   4     2296.83     2265.83     72.76 o 
   2   9   4     1770.67     1602.71     62.87 o 
   3   9   4      220.82      241.76     48.80 o 
   4   9   4       13.52      -22.30     24.64 o 
   5   9   4      773.39      747.69     43.46 o 
   6   9   4     2136.50     2184.53     64.83 o 
   7   9   4      934.56      956.47     49.94 o 
   8   9   4      497.90      437.43     40.45 o 
   9   9   4       61.80      121.60     39.46 o 
  10   9   4       77.07      116.42     43.12 o 
  11   9   4      549.27      555.98     56.98 o 
 -10  10   4      590.98      648.83     79.15 o 
  -9  10   4     3415.30     3365.88    187.45 o 
  -8  10   4     5441.39     5559.71    158.57 o 
  -7  10   4     4103.87     4120.45    134.02 o 
  -6  10   4      912.24     1107.00    125.66 o 
  -5  10   4       94.34      125.32     47.01 o 
  -4  10   4     1248.33     1274.62    120.80 o 
  -3  10   4     5031.22     5197.83    141.38 o 
  -2  10   4     6317.21     6242.07    154.58 o 
  -1  10   4     3493.78     3622.43    112.90 o 
   0  10   4      314.80      363.19     44.99 o 
   1  10   4      364.42      291.60     42.60 o 
   2  10   4     1869.34     1740.35     70.80 o 
   3  10   4     5065.61     4936.08    113.35 o 
   4  10   4     5426.77     5359.28    119.39 o 
   5  10   4     2718.95     2708.34     87.54 o 
   6  10   4      452.14      433.44     49.47 o 
   7  10   4      307.38      305.39     46.22 o 
   8  10   4     1465.39     1434.27     99.28 o 
  -5  11   4       12.22       70.49     49.52 o 
  -4  11   4       58.19      108.20     52.01 o 
  -3  11   4       12.93       45.70     45.87 o 
  -2  11   4       16.24       11.64     42.70 o 
  -1  11   4        4.09       61.13     44.60 o 
   0  11   4      141.10       86.09     48.08 o 
   1  11   4       20.58       47.03     44.60 o 
   2  11   4       30.93       70.22     40.53 o 
   3  11   4       34.59        1.33     39.71 o 
   4  11   4        5.68      -38.96     38.96 o 
 -20   1   5       21.73      119.61     54.96 o 
 -19   1   5     2413.70     2567.39    116.35 o 
 -18   1   5     6364.30     6390.56    176.22 o 
 -17   1   5     8938.12     8710.71    206.68 o 
 -16   1   5     8275.89     8029.14    192.43 o 
 -15   1   5     2647.24     2484.01    100.61 o 
 -14   1   5     1834.94     1682.31     97.20 o 
 -13   1   5     7829.05     7605.31    138.56 o 
 -12   1   5    18603.31    18453.18    196.04 o 
 -11   1   5    19874.09    19667.19    204.80 o 
 -10   1   5    18627.79    18354.53    217.42 o 
  -9   1   5     1067.39     1041.38     37.98 o 
  -8   1   5     3419.70     3541.72     99.08 o 
  -7   1   5    14516.02    13842.80    158.41 o 
  -6   1   5    38923.57    38202.69    332.47 o 
  -5   1   5    33516.88    33483.72    324.49 o 
  -4   1   5    21453.92    21288.65    201.09 o 
  -3   1   5     1870.54     1942.43     28.55 o 
  -2   1   5    10314.41    10681.31    103.48 o 
  -1   1   5    26608.51    26863.80    232.48 o 
   0   1   5    57459.37    58599.98    485.78 o 
   1   1   5    47670.95    50058.58    415.96 o 
   2   1   5    17750.64    18280.00    183.60 o 
   3   1   5     1972.44     2167.41     38.12 o 
   4   1   5     5388.66     5332.95     74.48 o 
   5   1   5    21810.83    21260.30    244.38 o 
   6   1   5    35462.28    35950.32    341.13 o 
   7   1   5    18553.96    18672.77    189.48 o 
   8   1   5     7030.29     6762.47     84.49 o 
   9   1   5       67.10      117.48     20.85 o 
  10   1   5     7835.72     7699.64    210.36 o 
  11   1   5    17310.48    16778.97    361.02 o 
  12   1   5    16054.37    15350.88    266.41 o 
  13   1   5     8694.67     8934.58    315.20 o 
  14   1   5      873.99      877.35     67.66 o 
  15   1   5      396.57      420.92     97.20 o 
  16   1   5     3593.00     3550.48    120.90 o 
  17   1   5     7441.77     7367.86    181.97 o 
  18   1   5     6694.35     7179.47    186.01 o 
 -20   2   5     1749.97     1734.05    110.30 o 
 -19   2   5     1574.05     1683.27    104.54 o 
 -18   2   5      632.99      731.79     76.05 o 
 -17   2   5       85.97       30.49     45.04 o 
 -16   2   5     1850.69     1667.28     72.04 o 
 -15   2   5     4890.21     4725.69    139.42 o 
 -14   2   5     7128.31     7054.82    135.73 o 
 -13   2   5     5399.91     5145.15    108.73 o 
 -12   2   5      693.20      742.82     60.21 o 
 -11   2   5      550.20      487.60     38.40 o 
 -10   2   5     6382.23     6420.58    155.54 o 
  -9   2   5     6126.88     6038.43     92.49 o 
  -8   2   5     7907.98     8087.12    108.95 o 
  -7   2   5     3750.15     3827.48     66.34 o 
  -6   2   5      631.78      679.72     24.44 o 
  -5   2   5     2791.19     2955.31     37.50 o 
  -4   2   5    10358.70    10001.98    102.64 o 
  -3   2   5    18154.94    18381.82    169.13 o 
  -2   2   5    21251.65    21941.34    196.04 o 
  -1   2   5     1318.78     1092.21     23.64 o 
   0   2   5      672.11      786.34     20.35 o 
   1   2   5     1974.90     1889.30     36.29 o 
   2   2   5     8417.60     8337.68     82.57 o 
   3   2   5    10032.10     9886.99     95.37 o 
   4   2   5    10679.81    10836.90    104.31 o 
   5   2   5     2606.19     2600.66     36.89 o 
   6   2   5      208.11      237.80     14.12 o 
   7   2   5     7853.49     8196.20     88.58 o 
   8   2   5     6660.18     6878.06     95.32 o 
   9   2   5     5312.48     5169.23     81.10 o 
  10   2   5     4572.84     4555.79    111.47 o 
  11   2   5      267.22      304.32     56.24 o 
  12   2   5       51.69       28.92     33.99 o 
  13   2   5      898.50      905.44     64.63 o 
  14   2   5     6163.62     5882.60    147.64 o 
  15   2   5     3327.41     3429.21    109.10 o 
  16   2   5     2443.73     2390.54    231.89 o 
  17   2   5      215.79      156.49     63.18 o 
  18   2   5       58.95       78.29     54.02 o 
 -19   3   5     1642.79     1580.15    103.85 o 
 -18   3   5     3333.15     3126.56    123.53 o 
 -17   3   5     4373.86     4433.41    143.82 o 
 -16   3   5     2953.06     2995.27    116.20 o 
 -15   3   5      384.85      395.80     56.95 o 
 -14   3   5      210.18      200.84     34.95 o 
 -13   3   5     4484.66     4255.96     97.95 o 
 -12   3   5     7746.85     7506.90    147.17 o 
 -11   3   5     7606.02     7163.20    125.93 o 
 -10   3   5     4310.51     4414.31     90.98 o 
  -9   3   5      833.85      763.44     35.75 o 
  -8   3   5     2873.79     2753.58     57.73 o 
  -7   3   5    16106.70    15980.08    179.54 o 
  -6   3   5    21691.30    21270.57    199.50 o 
  -5   3   5    17665.30    17331.06    165.53 o 
  -4   3   5     5422.15     5391.09     66.54 o 
  -3   3   5     1328.53     1351.54     31.43 o 
  -2   3   5      223.31      215.88     15.01 o 
  -1   3   5    15266.52    15853.36    148.14 o 
   0   3   5    16954.52    17000.56    156.47 o 
   1   3   5    18466.27    18887.04    171.16 o 
   2   3   5     3642.02     3591.04     45.99 o 
   3   3   5      668.65      756.79     36.65 o 
   4   3   5     6798.99     6731.64     73.06 o 
   5   3   5    14261.49    14630.04    139.22 o 
   6   3   5    14807.21    14927.03    183.03 o 
   7   3   5     8114.39     8294.56    101.42 o 
   8   3   5     2324.68     2487.68     43.89 o 
   9   3   5     1076.24     1045.22     72.35 o 
  10   3   5     1340.49     1356.06     43.99 o 
  11   3   5     9570.34     9085.57    149.03 o 
  12   3   5     5207.52     5287.84    143.84 o 
  13   3   5     3617.27     3637.89    123.70 o 
  14   3   5       29.18       24.76     46.12 o 
  15   3   5       80.42       46.08     77.06 o 
  16   3   5     1872.82     1804.63    107.95 o 
  17   3   5     2801.29     2998.89    128.52 o 
  18   3   5     2893.03     2996.46    130.09 o 
 -19   4   5     4104.43     4450.95    154.53 o 
 -18   4   5     1404.23     1517.55    100.35 o 
 -17   4   5        8.20        2.61     45.65 o 
 -16   4   5     3655.35     3581.79    127.64 o 
 -15   4   5    10145.25     9719.63    189.13 o 
 -14   4   5    10253.97    10119.24    173.40 o 
 -13   4   5     7899.35     7793.03    159.84 o 
 -12   4   5     2011.22     1907.46     64.06 o 
 -11   4   5     1378.13     1259.17     53.74 o 
 -10   4   5     5272.65     4987.53     98.42 o 
  -9   4   5    28330.63    27020.06    330.61 o 
  -8   4   5    20684.63    20315.12    256.41 o 
  -7   4   5    13433.37    13140.13    177.55 o 
  -6   4   5      239.45      245.82     19.85 o 
  -5   4   5     1815.29     1936.33     39.48 o 
  -4   4   5    13648.32    13778.08    137.96 o 
  -3   4   5    31823.76    31563.15    279.89 o 
  -2   4   5    27131.78    28013.20    250.16 o 
  -1   4   5     8358.98     8269.30    102.81 o 
   0   4   5      547.34      493.91     24.90 o 
   1   4   5     8048.99     8370.11     89.10 o 
   2   4   5    14573.89    14649.44    145.27 o 
   3   4   5    32101.21    32204.58    308.83 o 
   4   4   5    17394.13    17601.40    185.76 o 
   5   4   5     6224.07     6268.25     81.61 o 
   6   4   5      112.47      115.78     14.87 o 
   7   4   5     5591.67     5627.71     83.17 o 
   8   4   5    15802.75    16112.16    216.42 o 
   9   4   5    14753.62    14911.72    207.45 o 
  10   4   5     8584.71     8547.87    225.83 o 
  11   4   5     4042.13     3888.56    123.20 o 
  12   4   5       10.78       31.89     40.67 o 
  13   4   5     4879.71     4932.46    195.09 o 
  14   4   5     8151.03     7617.61    191.45 o 
  15   4   5     6491.50     6707.23    232.58 o 
  16   4   5     3890.43     3765.17    229.11 o 
  17   4   5      555.59      577.33     93.03 o 
 -18   5   5       12.63       28.14     55.73 o 
 -17   5   5       18.87      -20.86     47.25 o 
 -16   5   5       24.74       -1.39     48.08 o 
 -15   5   5        1.88      -31.92     31.92 o 
 -14   5   5       34.12       37.37     32.29 o 
 -13   5   5      119.07      144.21     34.66 o 
 -12   5   5      764.00      727.21     47.42 o 
 -11   5   5        4.58       30.62     26.12 o 
 -10   5   5      340.22      390.82     75.75 o 
  -9   5   5       24.57       36.06     22.80 o 
  -8   5   5      151.19      170.56     30.82 o 
  -7   5   5      461.94      486.16     34.30 o 
  -6   5   5      226.80      243.82     23.89 o 
  -5   5   5       78.56      123.71     33.51 o 
  -4   5   5       78.71       72.95     17.74 o 
  -3   5   5      105.20       91.88     16.00 o 
  -2   5   5      192.47      197.71     17.62 o 
  -1   5   5      136.27      127.83     15.98 o 
   0   5   5      642.29      743.79     35.36 o 
   1   5   5      248.85      272.76     26.72 o 
   2   5   5      135.19      143.38     18.26 o 
   3   5   5      521.64      549.43     29.86 o 
   4   5   5       91.18      151.35     20.64 o 
   5   5   5      108.71      142.12     20.03 o 
   6   5   5       40.83       60.60     18.49 o 
   7   5   5       31.30       11.78     18.15 o 
   8   5   5       17.51       17.84     23.75 o 
   9   5   5        0.49       24.33     26.45 o 
  10   5   5      153.16      225.67     34.93 o 
  11   5   5       10.92      -14.09     40.22 o 
  12   5   5      189.49      136.22     47.99 o 
  13   5   5       47.61       18.05     45.16 o 
  14   5   5       18.93        5.36     49.52 o 
  15   5   5        1.58       40.38     52.99 o 
  16   5   5       15.66       76.00     72.90 o 
 -17   6   5        5.20        3.87     55.73 o 
 -16   6   5     1847.57     1693.84    106.45 o 
 -15   6   5     5873.29     5934.17    324.92 o 
 -14   6   5     7581.34     7618.43    190.92 o 
 -13   6   5     4172.04     4287.85    211.06 o 
 -12   6   5     1084.14     1090.55    102.75 o 
 -11   6   5      299.52      337.72     38.19 o 
 -10   6   5     3461.27     3386.67     83.21 o 
  -9   6   5    13501.69    13354.06    191.89 o 
  -8   6   5    14537.86    14374.30    199.93 o 
  -7   6   5     7498.54     7370.90    121.57 o 
  -6   6   5      189.83      215.29     32.42 o 
  -5   6   5      845.91      880.20     36.72 o 
  -4   6   5     7126.71     7042.51     99.77 o 
  -3   6   5    16007.79    15606.11    178.00 o 
  -2   6   5    16724.06    16966.70    189.56 o 
  -1   6   5     4607.35     4603.73     74.87 o 
   0   6   5      176.03      160.16     21.27 o 
   1   6   5     5435.25     5624.66     84.06 o 
   2   6   5     8810.70     8571.51    112.18 o 
   3   6   5    15526.56    15388.52    181.99 o 
   4   6   5    12747.88    12489.00    190.33 o 
   5   6   5     2891.60     2857.10     58.42 o 
   6   6   5       44.71       42.96     20.11 o 
   7   6   5     4151.20     4066.84    138.89 o 
   8   6   5    10504.04    10180.39    299.37 o 
   9   6   5     8402.82     8657.26    176.34 o 
  10   6   5     5590.61     5765.37    118.68 o 
  11   6   5     1921.95     1931.18     98.58 o 
  12   6   5       51.20      111.07     51.93 o 
  13   6   5     3354.59     3501.54    218.00 o 
  14   6   5     5039.18     5056.50    182.59 o 
  15   6   5     4183.20     4043.30    152.10 o 
 -16   7   5     1280.08     1268.21    125.66 o 
 -15   7   5      136.73      221.66     59.80 o 
 -14   7   5       33.36       13.28     47.01 o 
 -13   7   5      335.60      425.96     63.28 o 
 -12   7   5     1529.39     1729.37     89.80 o 
 -11   7   5     1860.84     1909.35    213.14 o 
 -10   7   5     1224.16     1187.52     77.03 o 
  -9   7   5      575.74      630.20     57.93 o 
  -8   7   5      365.70      341.39     47.43 o 
  -7   7   5     2355.86     2297.82     75.33 o 
  -6   7   5     2666.12     2660.74     69.50 o 
  -5   7   5     2738.13     2707.66     67.88 o 
  -4   7   5      977.64      944.02     40.49 o 
  -3   7   5       46.44       39.01     20.91 o 
  -2   7   5       19.10       18.64     20.25 o 
  -1   7   5     1617.80     1629.22     46.64 o 
   0   7   5     4337.05     4422.65     76.52 o 
   1   7   5     1753.64     1870.32     50.35 o 
   2   7   5      102.74      122.42     22.11 o 
   3   7   5       20.51       38.92     21.45 o 
   4   7   5     2692.03     2501.39    102.63 o 
   5   7   5     2850.24     2701.53     97.40 o 
   6   7   5     3163.23     3209.98     78.16 o 
   7   7   5     1761.75     1670.51     51.82 o 
   8   7   5      528.28      584.12     44.92 o 
   9   7   5        3.19       -6.81     29.70 o 
  10   7   5      679.50      632.53     51.08 o 
  11   7   5     3341.60     3281.02    125.57 o 
  12   7   5     1394.00     1298.63    150.66 o 
  13   7   5      493.91      517.92     72.64 o 
  14   7   5       52.00        0.16     60.23 o 
 -14   8   5     2759.81     2801.97    144.41 o 
 -13   8   5     2175.55     1954.58    106.97 o 
 -12   8   5      293.16      304.91     58.91 o 
 -11   8   5       26.30        9.72     45.13 o 
 -10   8   5     1357.59     1410.12     88.37 o 
  -9   8   5     4135.12     4422.70    188.15 o 
  -8   8   5     4417.36     4478.77    177.04 o 
  -7   8   5     2342.37     2413.48    115.94 o 
  -6   8   5      228.22      216.12     42.70 o 
  -5   8   5      992.01      928.99     63.32 o 
  -4   8   5     2084.77     2025.59     75.53 o 
  -3   8   5     5533.81     5518.88    110.87 o 
  -2   8   5     7552.33     7631.95    112.62 o 
  -1   8   5     2391.09     2361.58     58.53 o 
   0   8   5       12.61       11.73     22.05 o 
   1   8   5     1469.89     1481.33     61.73 o 
   2   8   5     4026.98     3878.11    125.49 o 
   3   8   5     3909.98     3799.71     75.25 o 
   4   8   5     4830.29     4732.53     85.12 o 
   5   8   5     1532.28     1488.34     51.56 o 
   6   8   5        0.76       12.86     24.92 o 
   7   8   5     2195.25     2182.78     72.48 o 
   8   8   5     2534.08     2480.91     82.05 o 
   9   8   5     3583.56     3840.03    106.85 o 
  10   8   5     2392.39     2327.13     95.88 o 
  11   8   5      173.37      160.64     64.57 o 
  12   8   5       90.57      178.26     62.30 o 
 -12   9   5     4590.05     4761.71    193.70 o 
 -11   9   5     3082.31     3012.67    224.94 o 
 -10   9   5     2836.51     2717.26    112.34 o 
  -9   9   5      457.15      443.49     62.30 o 
  -8   9   5      401.04      418.42    126.36 o 
  -7   9   5     2441.39     2415.81    100.35 o 
  -6   9   5     5037.06     5082.10    272.15 o 
  -5   9   5     4609.15     4906.68    134.98 o 
  -4   9   5     2362.48     2258.03     88.82 o 
  -3   9   5      111.80      160.39     42.19 o 
  -2   9   5      888.44      815.57     53.39 o 
  -1   9   5     4060.14     3923.84     95.33 o 
   0   9   5     7024.86     6845.97    130.67 o 
   1   9   5     4290.12     4076.75    102.44 o 
   2   9   5     1676.55     1657.08    109.77 o 
   3   9   5      141.86      124.65     29.48 o 
   4   9   5     1129.77     1089.10     50.46 o 
   5   9   5     4141.18     4013.72     84.02 o 
   6   9   5     5587.08     5409.30    117.36 o 
   7   9   5     3087.15     3041.89    105.13 o 
   8   9   5      975.89      978.98     62.83 o 
   9   9   5       21.24       54.03     40.36 o 
  10   9   5     1368.39     1264.48     86.19 o 
  -9  10   5      210.61      248.71     60.87 o 
  -8  10   5      184.94      170.16     55.55 o 
  -7  10   5        8.81       73.98     48.62 o 
  -6  10   5        7.35      123.47     48.97 o 
  -5  10   5       44.74       61.91     47.01 o 
  -4  10   5       73.73      100.62     46.02 o 
  -3  10   5       74.56       66.96     45.65 o 
  -2  10   5       72.91       70.91     83.31 o 
  -1  10   5      172.07      123.08     40.14 o 
   0  10   5        2.11       26.37     34.82 o 
   1  10   5      290.62      308.82     53.81 o 
   2  10   5      100.99       79.74     38.05 o 
   3  10   5      151.69       96.38     38.16 o 
   4  10   5       28.78      -33.99     33.99 o 
   5  10   5        2.03       28.44     46.01 o 
   6  10   5        0.02       29.65     48.67 o 
   7  10   5       88.50      209.28     56.95 o 
  -2  11   5      683.56      657.60    127.75 o 
  -1  11   5     1595.32     1665.62     92.75 o 
   0  11   5     2106.63     2299.70    101.00 o 
   1  11   5     2551.56     2468.82    177.73 o 
 -20   0   6     5013.62     5165.37    234.66 o 
 -19   0   6     3066.01     3322.78    190.23 o 
 -18   0   6      505.54      516.54     94.42 o 
 -17   0   6     1410.16     1423.25    131.91 o 
 -16   0   6     8175.81     8056.31    277.71 o 
 -15   0   6    11623.83    12010.88    352.69 o 
 -14   0   6    15590.30    15674.16    289.00 o 
 -13   0   6     6587.48     6725.15    159.90 o 
 -12   0   6      862.42      945.97    113.86 o 
 -11   0   6     2839.43     2764.56     93.14 o 
 -10   0   6    17346.43    16643.28    278.59 o 
  -9   0   6    23621.77    22534.82    349.43 o 
  -8   0   6    13102.54    13022.83    221.73 o 
  -7   0   6     1867.22     1949.77     46.53 o 
  -6   0   6       17.54       42.54     14.86 o 
  -5   0   6     9972.09    10158.98    193.19 o 
  -4   0   6    29119.09    28961.99    328.84 o 
  -3   0   6    44944.46    44748.56    491.08 o 
  -2   0   6    40943.14    41930.79    460.02 o 
  -1   0   6      220.28      190.54     15.96 o 
   0   0   6     2717.90     2899.26     61.79 o 
   1   0   6    21821.41    22749.04    308.76 o 
   2   0   6    21534.33    21036.39    433.22 o 
   3   0   6    23968.46    23570.47    481.82 o 
   4   0   6    11537.67    11887.30    273.54 o 
   5   0   6      469.47      447.11     49.99 o 
   6   0   6     1638.86     1562.11     81.92 o 
   7   0   6    36819.98    36065.95    722.04 o 
   8   0   6    21719.10    21912.56    473.49 o 
   9   0   6    15072.67    14228.37    340.19 o 
  10   0   6     7406.31     7487.01    222.17 o 
  11   0   6        9.51        0.00     45.82 o 
  12   0   6     2208.30     2055.04    118.03 o 
  13   0   6     7477.31     7582.82    240.22 o 
  14   0   6     9838.96     9719.78    292.98 o 
  15   0   6     7151.09     7010.74    245.77 o 
  16   0   6     2221.48     1982.84    137.47 o 
  17   0   6        0.22      -47.21     72.20 o 
  18   0   6     1262.24     1271.90    133.30 o 
 -19   1   6      506.87      541.30     74.29 o 
 -18   1   6      768.99      892.99    167.32 o 
 -17   1   6      585.01      583.87    104.14 o 
 -16   1   6      676.12      640.88     68.19 o 
 -15   1   6      154.97      152.91     37.86 o 
 -14   1   6      486.71      399.05     43.76 o 
 -13   1   6      789.87      778.17     44.34 o 
 -12   1   6     1311.80     1312.58     50.68 o 
 -11   1   6     1525.40     1550.76     51.13 o 
 -10   1   6     1194.22     1198.58     43.25 o 
  -9   1   6      558.09      533.16     29.55 o 
  -8   1   6      109.45      113.85     20.34 o 
  -7   1   6     2321.67     2374.59     43.45 o 
  -6   1   6     1322.03     1268.06     45.95 o 
  -5   1   6     1081.05     1060.63     31.64 o 
  -4   1   6     2099.02     2118.27     32.47 o 
  -3   1   6        2.40       19.98      9.00 o 
  -2   1   6     3018.83     3122.08     43.26 o 
  -1   1   6     1455.03     1363.10     28.51 o 
   0   1   6     3815.81     3827.38     46.38 o 
   1   1   6     2133.43     2209.43     33.85 o 
   2   1   6      326.13      303.43     17.65 o 
   3   1   6        6.15       18.95     27.28 o 
   4   1   6      359.35      346.39     31.42 o 
   5   1   6     2253.66     2270.10     66.68 o 
   6   1   6      565.65      646.69     48.60 o 
   7   1   6     1702.46     1754.99     86.09 o 
   8   1   6      504.95      464.17     40.92 o 
   9   1   6      917.82      911.33     56.40 o 
  10   1   6     1988.65     2088.33     93.73 o 
  11   1   6     1307.63     1347.39     68.11 o 
  12   1   6     1680.05     1725.42     95.81 o 
  13   1   6      203.79      188.27     44.65 o 
  14   1   6      175.17      103.78     46.44 o 
  15   1   6      164.45      140.59     50.94 o 
  16   1   6      504.33      498.64     66.77 o 
  17   1   6      707.64      567.05     72.48 o 
  18   1   6      378.05      287.43     93.03 o 
 -19   2   6     2633.40     2447.60    117.77 o 
 -18   2   6      195.44      115.81    121.50 o 
 -17   2   6      799.02      744.94     76.09 o 
 -16   2   6     5696.44     6010.99    166.42 o 
 -15   2   6    11317.95    11073.51    217.29 o 
 -14   2   6     7310.19     7568.99    178.68 o 
 -13   2   6     4213.21     4154.60    109.29 o 
 -12   2   6       51.69       54.10     24.07 o 
 -11   2   6     3610.33     3599.28     94.45 o 
 -10   2   6     8336.36     7895.71    115.24 o 
  -9   2   6    28857.19    28134.06    298.04 o 
  -8   2   6    13297.29    12874.44    155.92 o 
  -7   2   6     4565.04     4474.41     76.84 o 
  -6   2   6      800.45      848.66     29.02 o 
  -5   2   6     5775.90     6022.91     75.14 o 
  -4   2   6    20626.31    20555.97    191.18 o 
  -3   2   6    31549.63    31993.54    287.97 o 
  -2   2   6    15992.56    16476.17    164.29 o 
  -1   2   6     1325.48     1352.90     28.40 o 
   0   2   6     4857.66     4948.52     61.63 o 
   1   2   6    16605.30    16697.45    153.97 o 
   2   2   6    26184.03    25894.18    227.41 o 
   3   2   6    30461.82    30286.51    298.34 o 
   4   2   6    11815.84    11804.03    132.28 o 
   5   2   6     1597.85     1631.59     36.88 o 
   6   2   6     5041.37     5098.66    151.35 o 
   7   2   6    14277.47    14385.52    196.48 o 
   8   2   6    19259.18    19108.56    249.96 o 
   9   2   6    11785.42    11705.53    174.13 o 
  10   2   6     4752.31     4533.10     96.96 o 
  11   2   6      299.64      315.78     38.14 o 
  12   2   6     1987.39     1942.21     69.84 o 
  13   2   6     6590.00     6559.88    132.73 o 
  14   2   6    10395.93    10109.02    175.72 o 
  15   2   6     3940.07     4169.40    140.87 o 
  16   2   6     2462.52     2471.82    112.34 o 
  17   2   6       16.30       90.88     88.87 o 
 -19   3   6     2630.85     2756.94    125.66 o 
 -18   3   6     4889.08     5099.54    169.40 o 
 -17   3   6     6204.95     6242.55    175.54 o 
 -16   3   6     2871.12     2661.65     87.79 o 
 -15   3   6       73.41       72.11     50.38 o 
 -14   3   6     3546.87     3275.47    152.82 o 
 -13   3   6     6632.42     6606.52    129.72 o 
 -12   3   6    10781.64    10617.42    170.74 o 
 -11   3   6     8342.45     7969.70    137.46 o 
 -10   3   6     5928.88     5697.47    131.07 o 
  -9   3   6      241.55      244.52     26.88 o 
  -8   3   6     7025.41     6850.49    100.61 o 
  -7   3   6    12459.30    12242.34    130.91 o 
  -6   3   6    22713.71    22417.00    211.69 o 
  -5   3   6    12110.90    12093.37    126.00 o 
  -4   3   6     3033.68     2979.64     52.64 o 
  -3   3   6      125.03      186.02     16.79 o 
  -2   3   6     8110.34     8215.65     90.01 o 
  -1   3   6    19672.20    19917.25    183.86 o 
   0   3   6    20097.09    20105.45    184.62 o 
   1   3   6    14630.22    14976.40    142.35 o 
   2   3   6     3608.52     3640.90     48.48 o 
   3   3   6     1075.41     1097.47     25.70 o 
   4   3   6    10033.34     9842.91    116.35 o 
   5   3   6    15262.99    15344.18    173.76 o 
   6   3   6    14741.00    15092.11    168.42 o 
   7   3   6     6310.69     6389.67    109.36 o 
   8   3   6     1937.03     1887.93     58.35 o 
   9   3   6      807.86      820.44     45.86 o 
  10   3   6     9151.80     8798.65    146.35 o 
  11   3   6    13256.68    12895.22    252.76 o 
  12   3   6     6409.29     6070.75    161.01 o 
  13   3   6     4261.71     4332.33    139.33 o 
  14   3   6        2.43       36.55     47.10 o 
  15   3   6     1256.57     1315.22    109.69 o 
  16   3   6     3178.59     3100.35    130.59 o 
  17   3   6     5206.11     5034.41    193.70 o 
 -18   4   6        4.82      -85.40     85.40 o 
 -17   4   6       37.49       92.26     52.77 o 
 -16   4   6      638.45      612.89     54.30 o 
 -15   4   6     1707.46     1726.17    117.77 o 
 -14   4   6     1393.89     1354.01     65.14 o 
 -13   4   6      134.54      144.04     35.22 o 
 -12   4   6        1.79      -26.86     26.86 o 
 -11   4   6      146.60      190.20     31.89 o 
 -10   4   6     1123.33     1060.20     59.39 o 
  -9   4   6     2364.27     2399.70     67.19 o 
  -8   4   6     4188.46     4239.62     75.71 o 
  -7   4   6     1053.17     1081.32     48.63 o 
  -6   4   6      616.88      549.08     34.77 o 
  -5   4   6      171.05      180.69     19.19 o 
  -4   4   6     1239.41     1168.17     33.45 o 
  -3   4   6     2923.59     2806.32     47.69 o 
  -2   4   6     1275.51     1239.30     37.70 o 
  -1   4   6       40.28       50.33     13.83 o 
   0   4   6      110.97      141.71     19.59 o 
   1   4   6     4594.04     4745.65     66.63 o 
   2   4   6     2770.20     2906.24     52.77 o 
   3   4   6     3939.83     4111.37     55.34 o 
   4   4   6     4912.86     4954.12     62.49 o 
   5   4   6        7.63        5.84     15.31 o 
   6   4   6      697.50      705.17     38.90 o 
   7   4   6     1098.61     1046.23     45.76 o 
   8   4   6     3223.88     2973.65    188.84 o 
   9   4   6     2294.11     2309.48     92.23 o 
  10   4   6      532.59      539.08     59.10 o 
  11   4   6      315.94      309.25     52.91 o 
  12   4   6      321.77      305.70     55.47 o 
  13   4   6     2212.61     2194.80    105.55 o 
  14   4   6     1035.67     1076.59     88.85 o 
  15   4   6     1251.76     1262.12     96.09 o 
  16   4   6      441.05      537.78     79.03 o 
 -17   5   6     6158.58     6184.26    183.11 o 
 -16   5   6     3298.87     3329.77    103.38 o 
 -15   5   6       10.67       12.53     36.05 o 
 -14   5   6     2545.55     2724.33     86.40 o 
 -13   5   6     7793.31     7491.29    142.32 o 
 -12   5   6    10367.46    10178.24    168.95 o 
 -11   5   6     9784.08     9759.42    250.52 o 
 -10   5   6     2746.78     2610.49     73.65 o 
  -9   5   6       93.37      129.79     45.34 o 
  -8   5   6     5370.59     5315.81    101.73 o 
  -7   5   6    14373.96    13904.11    166.66 o 
  -6   5   6    20261.38    20208.74    221.96 o 
  -5   5   6    11552.84    11720.82    128.51 o 
  -4   5   6     1288.12     1254.62     35.97 o 
  -3   5   6      353.88      333.89     22.60 o 
  -2   5   6     4978.38     4962.22     68.08 o 
  -1   5   6    14554.03    14864.38    148.78 o 
   0   5   6    17256.89    17504.31    169.30 o 
   1   5   6    11766.60    11776.79    138.98 o 
   2   5   6      372.37      390.51     24.96 o 
   3   5   6       48.50       63.44     17.61 o 
   4   5   6    15132.78    14635.20    361.56 o 
   5   5   6    13999.94    13661.20    188.05 o 
   6   5   6    14672.12    14227.80    229.23 o 
   7   5   6     4576.99     4620.22    110.16 o 
   8   5   6      687.36      672.77     59.87 o 
   9   5   6      244.55      349.68     53.34 o 
  10   5   6     5278.11     5145.85    145.68 o 
  11   5   6    12274.31    12142.58    251.81 o 
  12   5   6     7182.90     7035.97    219.39 o 
  13   5   6     2291.87     2463.42    114.83 o 
  14   5   6       66.79       67.42     57.43 o 
  15   5   6      862.91      968.25     93.03 o 
 -16   6   6      175.39      116.17     57.38 o 
 -15   6   6      269.39      226.79     57.93 o 
 -14   6   6      230.65      193.18     54.98 o 
 -13   6   6       77.02       77.89     94.42 o 
 -12   6   6        4.45       25.93     30.92 o 
 -11   6   6      274.37      241.07     36.53 o 
 -10   6   6      745.38      803.39     48.69 o 
  -9   6   6      904.70      845.90     48.73 o 
  -8   6   6      971.63      861.01     48.10 o 
  -7   6   6      452.61      463.96     37.86 o 
  -6   6   6       61.45       81.63     22.71 o 
  -5   6   6       11.44       17.27     20.25 o 
  -4   6   6     1267.48     1286.02     43.36 o 
  -3   6   6     1557.91     1563.66     68.94 o 
  -2   6   6      117.43      132.74     22.30 o 
  -1   6   6       11.55        5.15     19.93 o 
   0   6   6       34.24       31.70     19.17 o 
   1   6   6      525.09      487.36     29.62 o 
   2   6   6      802.86      826.76     36.50 o 
   3   6   6     1237.32     1264.37     43.49 o 
   4   6   6      494.46      459.07     35.27 o 
   5   6   6        6.47       16.99     23.37 o 
   6   6   6      117.65      101.94     56.16 o 
   7   6   6       60.41       25.05     27.01 o 
   8   6   6      501.04      611.66     61.65 o 
   9   6   6       66.43       60.42     45.58 o 
  10   6   6       44.55      -21.88     43.66 o 
  11   6   6       35.81       19.03     46.63 o 
  12   6   6       64.38       65.86     53.45 o 
  13   6   6      321.49      289.52     67.25 o 
  14   6   6      142.33      145.71     62.30 o 
 -15   7   6       51.97       29.16     61.10 o 
 -14   7   6     1217.44     1319.64     95.64 o 
 -13   7   6     3405.63     3626.76    130.54 o 
 -12   7   6     8764.25     9025.99    209.48 o 
 -11   7   6     3103.48     3403.28    118.16 o 
 -10   7   6     1573.76     1669.83    105.53 o 
  -9   7   6        9.19        4.07     36.81 o 
  -8   7   6     2757.10     2777.37     76.42 o 
  -7   7   6     6900.64     6989.40    124.55 o 
  -6   7   6     9183.14     9165.01    146.62 o 
  -5   7   6     5033.37     5282.68    102.01 o 
  -4   7   6     1716.26     1677.91     50.56 o 
  -3   7   6      421.78      460.39     36.50 o 
  -2   7   6     3923.14     3992.69     85.00 o 
  -1   7   6     8996.95     9224.54    125.53 o 
   0   7   6     9994.14    10217.40    134.49 o 
   1   7   6     3121.32     3150.73    102.41 o 
   2   7   6      844.07      824.84     39.20 o 
   3   7   6      275.97      278.56     28.30 o 
   4   7   6     3537.66     3543.66    137.76 o 
   5   7   6     7920.71     7733.97    133.61 o 
   6   7   6     5919.04     5769.33    180.67 o 
   7   7   6     2154.83     1987.84     68.78 o 
   8   7   6      178.59      274.54    153.43 o 
   9   7   6      668.25      665.05     68.11 o 
  10   7   6     2784.75     2758.95    125.66 o 
  11   7   6     5656.99     5811.41    240.22 o 
  12   7   6     3304.67     3266.69    137.88 o 
  13   7   6     1071.55     1210.95    100.61 o 
 -13   8   6      931.78     1015.31     87.12 o 
 -12   8   6        0.92       73.94     50.50 o 
 -11   8   6     1104.46     1139.25     85.35 o 
 -10   8   6     2291.31     2250.23    102.43 o 
  -9   8   6     5145.60     5297.06    147.57 o 
  -8   8   6     3322.36     3254.56    113.02 o 
  -7   8   6     1340.53     1297.58     79.80 o 
  -6   8   6       18.13       40.27     37.95 o 
  -5   8   6     1066.07     1089.32    127.05 o 
  -4   8   6     4046.07     4034.06    119.25 o 
  -3   8   6     7253.97     7193.46    111.03 o 
  -2   8   6     4263.03     4259.08     82.29 o 
  -1   8   6      361.14      456.97     35.43 o 
   0   8   6      161.37      168.76     28.19 o 
   1   8   6     2320.17     2236.94     79.97 o 
   2   8   6     4372.63     4292.45    112.84 o 
   3   8   6     5202.43     5243.70    137.09 o 
   4   8   6     2975.90     2921.36     79.88 o 
   5   8   6      388.81      329.16     40.23 o 
   6   8   6      474.30      462.44     46.81 o 
   7   8   6     2355.82     2251.66     75.62 o 
   8   8   6     3448.55     3364.80    212.45 o 
   9   8   6     2073.73     2231.32    108.34 o 
  10   8   6      716.53      661.39    118.72 o 
  11   8   6       17.20       34.22     57.38 o 
 -11   9   6      761.79      906.14     83.30 o 
 -10   9   6      223.81      259.30     59.71 o 
  -9   9   6       77.38       29.22     74.29 o 
  -8   9   6      400.00      409.38     59.35 o 
  -7   9   6     1164.64     1320.12    171.48 o 
  -6   9   6     1354.48     1388.40     84.42 o 
  -5   9   6      910.07      878.48    143.02 o 
  -4   9   6      211.11      179.08     45.65 o 
  -3   9   6        2.88       60.70     34.18 o 
  -2   9   6     1686.40     1734.23     70.00 o 
  -1   9   6     1388.43     1340.36     63.17 o 
   0   9   6      920.39     1095.40     59.44 o 
   1   9   6      957.70      982.18     57.03 o 
   2   9   6       80.23       40.15     28.51 o 
   3   9   6       61.26       82.56     34.24 o 
   4   9   6      764.62      765.66     54.47 o 
   5   9   6     1004.12     1076.23     60.95 o 
   6   9   6      808.68      853.84     57.81 o 
   7   9   6      396.62      444.34     49.42 o 
   8   9   6        7.38        2.62     52.04 o 
   9   9   6      110.90      118.03     60.72 o 
  -7  10   6      687.41      722.63     73.02 o 
  -6  10   6       27.74       21.46     45.58 o 
  -5  10   6     1429.21     1553.03     93.26 o 
  -4  10   6     3449.74     3477.65    122.17 o 
  -3  10   6     4633.09     4821.91    242.99 o 
  -2  10   6     3978.93     3851.56    109.25 o 
  -1  10   6      707.73      725.30     57.41 o 
   0  10   6       87.81       74.73     38.93 o 
   1  10   6     2230.45     2053.76     78.36 o 
   2  10   6     2933.68     3031.33    239.52 o 
   3  10   6     3599.42     3620.85    123.76 o 
   4  10   6     2061.13     2029.93     98.41 o 
   5  10   6      192.32      239.04     56.04 o 
 -19   1   7     5891.12     5961.40    180.15 o 
 -18   1   7     7191.15     7500.02    202.75 o 
 -17   1   7     6047.25     5837.62    211.06 o 
 -16   1   7     1568.72     1441.11     76.48 o 
 -15   1   7      633.54      679.69     61.69 o 
 -14   1   7     9193.55     8858.03    140.40 o 
 -13   1   7    13975.60    13265.92    179.13 o 
 -12   1   7    15729.36    15183.46    193.38 o 
 -11   1   7     8363.84     7959.11    187.99 o 
 -10   1   7     1531.11     1583.19     51.02 o 
  -9   1   7     4795.89     4849.35    146.71 o 
  -8   1   7    16032.09    15502.21    182.72 o 
  -7   1   7    30224.94    29517.98    381.12 o 
  -6   1   7    24820.38    24395.15    297.14 o 
  -5   1   7     8104.66     8181.25     96.25 o 
  -4   1   7      496.19      510.64     19.86 o 
  -3   1   7     4116.07     4282.29     62.21 o 
  -2   1   7    20852.55    20817.43    173.74 o 
  -1   1   7    24865.50    24847.33    221.34 o 
   0   1   7    15476.96    15065.20    140.44 o 
   1   1   7     5676.42     5568.86     72.69 o 
   2   1   7       30.47       45.78     30.43 o 
   3   1   7     6232.58     6266.03    103.73 o 
   4   1   7    21069.11    21143.21    264.73 o 
   5   1   7    17520.46    17315.66    270.94 o 
   6   1   7     5434.13     5573.10    120.58 o 
   7   1   7     2145.89     2118.77     73.56 o 
   8   1   7       21.50       20.83     28.47 o 
   9   1   7     4442.97     4354.44    112.39 o 
  10   1   7    13248.14    12531.95    251.33 o 
  11   1   7    12174.31    11630.10    219.61 o 
  12   1   7     4264.69     4144.05    119.05 o 
  13   1   7      664.48      662.52     66.65 o 
  14   1   7      626.64      652.69     67.12 o 
  15   1   7     2681.54     2458.90    108.65 o 
  16   1   7     5081.64     4856.05    150.86 o 
  17   1   7     5573.00     5574.99    242.99 o 
 -19   2   7      223.85      189.19    109.69 o 
 -18   2   7        3.38      -34.02     49.61 o 
 -17   2   7     1274.42     1235.34     92.29 o 
 -16   2   7     3166.00     3315.09    101.88 o 
 -15   2   7     2477.39     2547.47     85.48 o 
 -14   2   7     2478.10     2462.70     81.70 o 
 -13   2   7      796.46      840.41     54.88 o 
 -12   2   7       15.12        9.73     24.51 o 
 -11   2   7     2167.62     2148.20     68.34 o 
 -10   2   7     6084.98     5684.72    111.63 o 
  -9   2   7    11881.02    11568.51    149.33 o 
  -8   2   7      831.66      808.67     31.95 o 
  -7   2   7       66.09       84.27     17.29 o 
  -6   2   7       41.32       19.59     15.71 o 
  -5   2   7     4393.00     4412.72     62.85 o 
  -4   2   7    10862.63    10743.80    102.26 o 
  -3   2   7    13131.09    13003.72    139.96 o 
  -2   2   7     9962.03    10286.25    111.51 o 
  -1   2   7      170.56      183.28     15.54 o 
   0   2   7      951.46      992.19     27.99 o 
   1   2   7     7073.92     7038.10     89.22 o 
   2   2   7     9006.51     8992.58    170.44 o 
   3   2   7     9411.67     9273.96    137.23 o 
   4   2   7      596.66      662.91     70.17 o 
   5   2   7      245.19      232.72     28.18 o 
   6   2   7     1535.96     1468.75     52.50 o 
   7   2   7    13326.78    12978.64    186.55 o 
   8   2   7     7688.35     7627.33    130.92 o 
   9   2   7     5030.32     4893.13    101.65 o 
  10   2   7     1749.33     1698.15     64.13 o 
  11   2   7      410.48      365.53     46.88 o 
  12   2   7     1830.95     1717.09     70.78 o 
  13   2   7     2833.77     2733.20    133.01 o 
  14   2   7     3001.04     3099.34    121.18 o 
  15   2   7     1410.71     1402.14     97.66 o 
  16   2   7       22.72       53.80     53.45 o 
 -18   3   7     2286.48     2176.40    151.35 o 
 -17   3   7     2381.83     2353.46    114.13 o 
 -16   3   7      623.36      582.59     51.31 o 
 -15   3   7      682.48      783.48     58.18 o 
 -14   3   7     3939.64     3906.99    102.06 o 
 -13   3   7     6676.21     6491.23    130.05 o 
 -12   3   7     7512.26     7007.93    134.83 o 
 -11   3   7     3752.18     3724.98     79.58 o 
 -10   3   7      401.78      384.73     32.77 o 
  -9   3   7       62.95       52.80     22.29 o 
  -8   3   7     7628.38     7651.66     96.82 o 
  -7   3   7     7461.76     7148.50    130.97 o 
  -6   3   7    13873.15    13935.52    145.69 o 
  -5   3   7     4535.11     4423.64     64.49 o 
  -4   3   7        9.08       57.97     22.81 o 
  -3   3   7     2968.33     2965.56     49.61 o 
  -2   3   7     7769.84     7733.41     89.11 o 
  -1   3   7    11545.38    11836.96    123.89 o 
   0   3   7     9502.41     9594.30    102.35 o 
   1   3   7     3525.19     3454.13     57.21 o 
   2   3   7       80.93       95.29     16.27 o 
   3   3   7     1037.81      979.73     42.69 o 
   4   3   7    11799.15    11689.38    165.16 o 
   5   3   7     5830.39     5749.66    102.47 o 
   6   3   7     7376.06     7352.10    122.12 o 
   7   3   7      165.83      163.97     29.18 o 
   8   3   7      272.33      242.74     32.72 o 
   9   3   7     1366.23     1272.33    106.80 o 
  10   3   7     4256.37     4037.73    128.06 o 
  11   3   7     5987.34     5777.16    199.95 o 
  12   3   7     2384.37     2320.49    143.71 o 
  13   3   7      340.15      360.73     62.30 o 
  14   3   7      599.43      614.72    120.11 o 
  15   3   7     1492.08     1420.24    182.59 o 
  16   3   7     2662.46     2296.87    263.82 o 
 -17   4   7     2204.54     2107.96     87.17 o 
 -16   4   7     6486.33     6442.08    142.51 o 
 -15   4   7     7761.13     7662.75    164.48 o 
 -14   4   7     3595.88     3657.27     99.31 o 
 -13   4   7      644.32      582.93     49.44 o 
 -12   4   7      690.52      722.12     50.23 o 
 -11   4   7     5831.50     5462.23    146.69 o 
 -10   4   7    11803.89    11270.17    152.92 o 
  -9   4   7    14929.95    14383.73    179.22 o 
  -8   4   7     6373.73     6370.09    100.25 o 
  -7   4   7      361.77      351.29     25.46 o 
  -6   4   7     2509.89     2437.66     49.33 o 
  -5   4   7     6287.73     6347.52     85.62 o 
  -4   4   7    20314.29    20042.97    194.53 o 
  -3   4   7    21384.79    21427.80    204.21 o 
  -2   4   7     5716.44     5864.20     90.29 o 
  -1   4   7       33.83       31.42     14.97 o 
   0   4   7     4711.15     4737.00     64.49 o 
   1   4   7    15408.86    15278.30    283.59 o 
   2   4   7    20744.12    20084.20    289.91 o 
   3   4   7    16813.25    16511.32    245.71 o 
   4   4   7     7553.67     7408.47    179.82 o 
   5   4   7       40.55       27.14     31.37 o 
   6   4   7     6250.92     6113.56    216.61 o 
   7   4   7    14153.70    13820.17    255.00 o 
   8   4   7    14127.79    13825.33    496.40 o 
   9   4   7     6361.74     6281.66    161.14 o 
  10   4   7     1053.17     1170.90     82.86 o 
  11   4   7      355.65      274.34     55.47 o 
  12   4   7     4742.85     4754.77    151.41 o 
  13   4   7     7225.12     6956.90    189.43 o 
  14   4   7     8017.54     7564.27    204.22 o 
  15   4   7     2467.04     2617.42    127.12 o 
 -17   5   7       14.95       -9.06     41.10 o 
 -16   5   7       24.99       -4.83     38.91 o 
 -15   5   7        1.45      -10.67     36.51 o 
 -14   5   7        2.06      -26.81     33.46 o 
 -13   5   7      119.61       74.48     38.74 o 
 -12   5   7      357.84      317.24     50.23 o 
 -11   5   7       58.37       62.48     30.82 o 
 -10   5   7       50.78       63.94     36.64 o 
  -9   5   7       13.14       28.84     26.19 o 
  -8   5   7        4.12       24.30     25.28 o 
  -7   5   7      224.62      202.79     24.13 o 
  -6   5   7      114.95       96.62     20.84 o 
  -5   5   7      342.21      325.90     24.65 o 
  -4   5   7      649.10      624.22     29.92 o 
  -3   5   7       44.84       41.28     17.17 o 
  -2   5   7        6.50       23.85     16.70 o 
  -1   5   7      202.57      237.69     21.44 o 
   0   5   7      387.51      449.62     28.03 o 
   1   5   7      196.27      208.04     37.58 o 
   2   5   7       16.86       13.96     34.71 o 
   3   5   7       68.11       66.36     22.68 o 
   4   5   7       85.31      122.20     36.66 o 
   5   5   7      494.81      414.39     47.84 o 
   6   5   7       85.03       97.20     37.31 o 
   7   5   7       41.93       51.94     57.62 o 
   8   5   7       10.07       37.79     82.62 o 
   9   5   7       45.15       16.81     42.03 o 
  10   5   7       45.77       -0.31     44.15 o 
  11   5   7       99.30       79.70     51.79 o 
  12   5   7       72.30       89.88     72.90 o 
  13   5   7        7.19      -52.76     52.76 o 
  14   5   7       54.38       37.25     56.85 o 
 -15   6   7     5330.00     5510.75    168.87 o 
 -14   6   7     3317.43     3530.24    206.20 o 
 -13   6   7      335.88      397.64     60.02 o 
 -12   6   7      554.04      605.78     65.04 o 
 -11   6   7     4162.57     4337.01    102.54 o 
 -10   6   7     7350.44     7264.45    138.21 o 
  -9   6   7     8986.54     9239.21    154.80 o 
  -8   6   7     4109.94     4082.87    114.03 o 
  -7   6   7      334.78      344.32     31.11 o 
  -6   6   7     2224.45     2149.49     57.60 o 
  -5   6   7     4958.05     4885.19     85.26 o 
  -4   6   7     9157.61     9353.86    127.08 o 
  -3   6   7    12974.45    12881.96    159.32 o 
  -2   6   7     4011.66     4159.26     75.30 o 
  -1   6   7       58.69       72.99     22.62 o 
   0   6   7     2531.22     2511.58     73.95 o 
   1   6   7    10742.96    10426.11    204.98 o 
   2   6   7     9530.13     9257.19    178.32 o 
   3   6   7     8285.51     8207.77    181.67 o 
   4   6   7     5217.61     4869.69    121.77 o 
   5   6   7       53.03       95.78     40.22 o 
   6   6   7     3583.99     3377.85    112.71 o 
   7   6   7     7589.11     7476.07    176.98 o 
   8   6   7     7550.97     7525.12    242.99 o 
   9   6   7     4352.37     4345.62    137.63 o 
  10   6   7      573.92      611.65     70.20 o 
  11   6   7      129.24      234.52     60.40 o 
  12   6   7     2585.74     2939.31    177.04 o 
  13   6   7     5334.41     5614.10    287.43 o 
 -14   7   7      665.60      662.49     78.05 o 
 -13   7   7     1044.45     1152.53     90.19 o 
 -12   7   7     1667.04     1826.45    106.36 o 
 -11   7   7      988.41      977.44     77.55 o 
 -10   7   7      231.48      367.12     56.14 o 
  -9   7   7       37.07       30.31     30.81 o 
  -8   7   7      932.84      924.11     53.68 o 
  -7   7   7     1710.21     1649.87     62.98 o 
  -6   7   7     2748.75     2772.35     67.37 o 
  -5   7   7      541.00      586.01     38.04 o 
  -4   7   7       22.08       29.31     24.28 o 
  -3   7   7     1176.30     1082.32     51.31 o 
  -2   7   7     1388.01     1359.28     48.72 o 
  -1   7   7     2528.42     2496.31     82.97 o 
   0   7   7     1954.52     1923.46     73.15 o 
   1   7   7      974.38      970.15     86.63 o 
   2   7   7       15.72       14.14     26.41 o 
   3   7   7      344.54      390.22     42.56 o 
   4   7   7     2298.09     2173.54     84.01 o 
   5   7   7     1706.11     1640.43     84.37 o 
   6   7   7     1329.68     1237.37     80.64 o 
   7   7   7      116.76      133.64     50.22 o 
   8   7   7       17.12      -44.28     44.28 o 
   9   7   7      464.04      563.26     72.75 o 
  10   7   7      790.84      649.23     93.03 o 
  11   7   7     1255.49     1447.49    103.73 o 
  12   7   7      758.90      780.83     87.12 o 
 -12   8   7      145.07      145.05     56.40 o 
 -11   8   7     1722.31     1718.74     98.38 o 
 -10   8   7     2261.55     2356.85    167.32 o 
  -9   8   7     3382.58     3593.16    165.93 o 
  -8   8   7      716.59      738.37    152.05 o 
  -7   8   7       12.21       62.73     44.67 o 
  -6   8   7      657.71      703.63    136.77 o 
  -5   8   7     3134.10     3068.48     73.75 o 
  -4   8   7     3543.03     3641.96    105.17 o 
  -3   8   7     2860.30     3009.15    139.29 o 
  -2   8   7     1758.98     1808.36     57.02 o 
  -1   8   7        6.53       30.41     26.40 o 
   0   8   7     1305.85     1149.01     87.22 o 
   1   8   7     3438.32     3439.91     87.86 o 
   2   8   7     2595.61     2529.05     75.95 o 
   3   8   7     2705.67     2583.85     78.42 o 
   4   8   7      282.02      368.16     41.75 o 
   5   8   7       28.70        2.70     46.44 o 
   6   8   7      960.40      907.77    143.02 o 
   7   8   7     3713.69     3348.22    123.55 o 
   8   8   7     2377.53     2259.29    176.34 o 
   9   8   7     1424.29     1457.81    100.62 o 
  10   8   7      645.15      615.57     78.92 o 
  -9   9   7      355.40      333.01     67.34 o 
  -8   9   7     2277.05     2424.72    133.30 o 
  -7   9   7     4977.41     5159.27    148.46 o 
  -6   9   7     3615.14     3604.65    193.70 o 
  -5   9   7     1411.91     1608.98    202.03 o 
  -4   9   7       16.44       76.36     38.14 o 
  -3   9   7      893.95      827.38     57.19 o 
  -2   9   7     3309.07     3237.47    132.73 o 
  -1   9   7     5179.44     5235.42    154.82 o 
   0   9   7     4078.27     3973.99    143.02 o 
   1   9   7      747.39      736.60     52.70 o 
   2   9   7       33.14       18.35     33.99 o 
   3   9   7     1112.06     1086.02     72.94 o 
   4   9   7     3992.14     3921.41    101.41 o 
   5   9   7     3944.65     4093.03    138.78 o 
   6   9   7     2159.94     2045.76    102.80 o 
   7   9   7      589.91      652.83     77.50 o 
  -4  10   7       64.44       53.71     80.54 o 
  -3  10   7       44.90       63.49     50.64 o 
  -2  10   7       31.26       -2.45     46.22 o 
  -1  10   7        1.02       48.24     47.67 o 
   0  10   7       23.87      108.97     47.23 o 
   1  10   7       30.62        3.07     45.37 o 
   2  10   7      211.71      184.54     53.69 o 
 -18   0   8     1165.33     1373.27    143.02 o 
 -17   0   8     6620.89     6855.22    266.60 o 
 -16   0   8    10515.97    10601.29    376.99 o 
 -15   0   8     5667.01     5592.35    223.55 o 
 -14   0   8     1379.60     1217.70     82.04 o 
 -13   0   8       67.97       88.03     41.67 o 
 -12   0   8     3826.40     3619.82    114.36 o 
 -11   0   8    11331.36    10389.76    207.58 o 
 -10   0   8    17153.70    15967.68    420.03 o 
  -9   0   8    25098.43    24029.01    376.03 o 
  -8   0   8      390.48      402.64     43.07 o 
  -7   0   8     1526.12     1520.41     64.31 o 
  -6   0   8     5802.81     5810.37    124.06 o 
  -5   0   8    14886.96    15080.98    236.94 o 
  -4   0   8    21574.00    21823.54    444.41 o 
  -3   0   8    13259.37    13774.07    176.34 o 
  -2   0   8     3035.40     3196.21     87.01 o 
  -1   0   8     2612.05     2816.66    109.00 o 
   0   0   8    11566.60    11170.28    416.56 o 
   1   0   8    19220.26    19578.69    317.98 o 
   2   0   8    20748.29    20178.27    440.17 o 
   3   0   8    13793.91    13709.06    323.53 o 
   4   0   8       50.67       90.26     45.82 o 
   5   0   8      292.71      308.26     54.15 o 
   6   0   8     9399.54     8893.60    241.61 o 
   7   0   8    19471.85    19300.71    437.39 o 
   8   0   8    13970.16    13013.40    327.70 o 
   9   0   8     6954.20     6648.33    213.84 o 
  10   0   8     1029.45     1040.02     98.59 o 
  11   0   8     2611.78     2450.77    136.08 o 
  12   0   8     6111.38     5815.21    211.06 o 
  13   0   8     7435.87     7034.35    242.99 o 
  14   0   8     6726.95     7198.19    252.71 o 
  15   0   8     1729.80     1594.04    138.85 o 
 -18   1   8      731.58      807.24     84.89 o 
 -17   1   8      507.98      511.14     71.14 o 
 -16   1   8       38.97       23.05     41.70 o 
 -15   1   8       54.83       54.39     32.72 o 
 -14   1   8      468.86      480.20     43.63 o 
 -13   1   8      976.38      907.44     50.05 o 
 -12   1   8     1129.34     1091.36     51.93 o 
 -11   1   8      768.44      729.67     42.96 o 
 -10   1   8      179.64      120.56     25.69 o 
  -9   1   8      959.67      913.41     42.89 o 
  -8   1   8     1170.94     1185.57     43.70 o 
  -7   1   8     4277.35     4291.86     75.81 o 
  -6   1   8     2374.03     2407.57     70.69 o 
  -5   1   8      719.13      734.34     30.89 o 
  -4   1   8      140.50      137.33     15.37 o 
  -3   1   8      123.98      133.09     14.35 o 
  -2   1   8     1686.53     1749.15     36.57 o 
  -1   1   8     2994.21     3164.66     69.64 o 
   0   1   8      735.82      663.28     37.53 o 
   1   1   8      771.52      728.73     58.32 o 
   2   1   8      391.86      365.64     31.89 o 
   3   1   8     1928.54     1931.58     58.45 o 
   4   1   8     2540.33     2557.89     71.96 o 
   5   1   8     3091.93     3133.73     76.05 o 
   6   1   8       97.29       54.71     42.41 o 
   7   1   8      409.89      433.89     68.73 o 
   8   1   8       12.64      -28.73     50.68 o 
   9   1   8      535.71      564.40     52.99 o 
  10   1   8     1522.08     1522.53     79.24 o 
  11   1   8      863.79      996.79     70.37 o 
  12   1   8       66.53       92.32     47.21 o 
  13   1   8        2.32      -17.66     42.19 o 
  14   1   8      464.35      485.52     84.70 o 
  15   1   8      127.16       37.42    103.45 o 
 -18   2   8     1421.77     1394.00    106.22 o 
 -17   2   8     3630.04     3631.32    112.62 o 
 -16   2   8     6541.68     6582.02    164.05 o 
 -15   2   8     4827.45     4855.43    120.84 o 
 -14   2   8     1091.99     1059.57     55.66 o 
 -13   2   8      222.46      223.56     33.80 o 
 -12   2   8     2248.47     2222.70     65.38 o 
 -11   2   8     8816.91     8729.55    131.36 o 
 -10   2   8    11528.65    11216.66    136.42 o 
  -9   2   8     6317.52     6211.89     90.66 o 
  -8   2   8      899.49      918.95     41.73 o 
  -7   2   8     2034.16     1966.53     44.53 o 
  -6   2   8     6606.89     6343.92     83.00 o 
  -5   2   8    10728.30    10515.52    116.46 o 
  -4   2   8    16700.54    16406.81    163.02 o 
  -3   2   8    10416.52    10381.21    112.27 o 
  -2   2   8      618.47      608.86     28.34 o 
  -1   2   8     2936.00     3103.48     55.75 o 
   0   2   8     8313.02     8287.18    127.88 o 
   1   2   8    17341.56    17329.76    225.68 o 
   2   2   8    11550.16    11644.62    166.75 o 
   3   2   8     7775.18     7913.55    127.72 o 
   4   2   8     2040.09     1968.85    111.63 o 
   5   2   8     2171.59     2096.34     65.21 o 
   6   2   8     7281.06     7072.82    192.02 o 
   7   2   8    14321.47    14238.33    205.88 o 
   8   2   8     8223.88     8085.34    141.15 o 
   9   2   8     3767.58     3748.93    120.08 o 
  10   2   8      126.40      171.83     36.58 o 
  11   2   8     1398.26     1340.98     77.81 o 
  12   2   8     5351.41     5111.68    218.69 o 
  13   2   8     5550.80     5523.70    162.98 o 
  14   2   8     4750.39     4687.47    157.40 o 
  15   2   8     1356.95     1409.50    148.57 o 
 -17   3   8     2244.25     2492.36     95.94 o 
 -16   3   8       87.97        6.45     37.56 o 
 -15   3   8     1209.02     1201.61     60.61 o 
 -14   3   8     5424.24     5258.92    175.63 o 
 -13   3   8     6368.29     6164.08    163.89 o 
 -12   3   8     5903.40     5702.01    107.62 o 
 -11   3   8     2540.03     2295.94     64.00 o 
 -10   3   8       10.44       15.47     23.80 o 
  -9   3   8     2668.07     2507.14     82.41 o 
  -8   3   8    10435.58    10671.41    143.53 o 
  -7   3   8    14334.93    14184.06    209.13 o 
  -6   3   8    10412.42    10334.51    167.08 o 
  -5   3   8     1882.64     1872.27     43.92 o 
  -4   3   8      546.69      540.47     27.48 o 
  -3   3   8     6941.62     6546.32     83.29 o 
  -2   3   8    15964.36    16073.89    179.87 o 
  -1   3   8    12363.70    12435.65    145.67 o 
   0   3   8     6866.90     6648.82    114.66 o 
   1   3   8      647.24      567.24     62.67 o 
   2   3   8     1337.77     1341.13     66.16 o 
   3   3   8     8310.47     8059.46    134.43 o 
   4   3   8    22583.79    22565.76    427.24 o 
   5   3   8     6785.49     6779.82    140.18 o 
   6   3   8     2395.85     2467.50     69.69 o 
   7   3   8       35.45       66.66     28.40 o 
   8   3   8     1397.62     1544.07     84.70 o 
   9   3   8     5436.12     5224.31    147.03 o 
  10   3   8     7646.84     7230.22    180.81 o 
  11   3   8     5231.51     5244.88    154.80 o 
  12   3   8      908.45      828.20     81.45 o 
  13   3   8      110.61      185.42    117.33 o 
  14   3   8     1109.37     1167.48    111.78 o 
  15   3   8     3007.60     3063.32    155.52 o 
 -16   4   8      616.76      668.25     61.02 o 
 -15   4   8     1295.49     1350.94     79.23 o 
 -14   4   8      377.44      370.71     53.35 o 
 -13   4   8       48.07       42.09     33.82 o 
 -12   4   8      324.97      304.94     41.28 o 
 -11   4   8     1104.78     1015.40     50.84 o 
 -10   4   8     1434.55     1350.77     54.16 o 
  -9   4   8      664.75      613.93     38.90 o 
  -8   4   8      706.50      691.97     38.93 o 
  -7   4   8       16.44       34.12     19.96 o 
  -6   4   8     1868.41     1790.56     52.00 o 
  -5   4   8     2143.77     2169.25     83.69 o 
  -4   4   8     2274.13     2316.46     49.19 o 
  -3   4   8     3340.94     3240.21     56.64 o 
  -2   4   8      352.80      394.29     27.56 o 
  -1   4   8      180.53      177.24     22.33 o 
   0   4   8     1618.81     1548.33     42.79 o 
   1   4   8     2693.42     2619.30    120.65 o 
   2   4   8     2624.41     2693.71     82.13 o 
   3   4   8     1036.55      907.15     61.31 o 
   4   4   8     2302.38     2156.36     84.28 o 
   5   4   8      333.21      333.68     48.53 o 
   6   4   8     2007.77     2080.04    115.94 o 
   7   4   8     1540.39     1463.35     87.48 o 
   8   4   8     1367.92     1346.99     84.42 o 
   9   4   8      723.77      716.17     68.11 o 
  10   4   8       15.34      104.42     48.24 o 
  11   4   8       69.96       24.99     50.56 o 
  12   4   8      688.10      708.01    104.83 o 
  13   4   8     1324.95     1429.48    104.48 o 
  14   4   8      573.09      544.66     79.24 o 
 -15   5   8     2037.63     2083.09     84.94 o 
 -14   5   8     6163.69     6361.42    266.29 o 
 -13   5   8     8113.71     8049.17    154.32 o 
 -12   5   8     7901.49     7661.17    147.42 o 
 -11   5   8     1393.85     1434.59     65.64 o 
 -10   5   8       61.17       80.64     33.75 o 
  -9   5   8     2921.90     2980.87     82.42 o 
  -8   5   8     9904.30     9842.31    123.13 o 
  -7   5   8    10183.41     9994.53    158.03 o 
  -6   5   8    11856.92    11890.68    136.66 o 
  -5   5   8     1170.60     1213.45     40.96 o 
  -4   5   8      657.20      683.14     32.86 o 
  -3   5   8     9700.05     9484.92    112.65 o 
  -2   5   8    15004.78    15027.70    178.17 o 
  -1   5   8    14454.02    14322.64    197.36 o 
   0   5   8     5906.15     5929.92    176.28 o 
   1   5   8     1364.50     1352.09     68.19 o 
   2   5   8      749.60      759.50     58.27 o 
   3   5   8     7815.75     7624.26    168.13 o 
   4   5   8    13610.63    12871.33    242.76 o 
   5   5   8     7837.28     7647.50    336.03 o 
   6   5   8     3221.63     3053.50    106.68 o 
   7   5   8       52.04       95.81     44.18 o 
   8   5   8     1694.54     1610.32     91.14 o 
   9   5   8     6520.45     6612.33    175.99 o 
  10   5   8     7429.89     7499.35    208.28 o 
  11   5   8     5148.74     5088.63    161.43 o 
  12   5   8     1284.81     1349.92    101.02 o 
  13   5   8       42.90      -32.06     55.94 o 
 -14   6   8      106.97       59.27     42.85 o 
 -13   6   8        6.92       -7.51     36.54 o 
 -12   6   8      145.96      126.21     44.15 o 
 -11   6   8      174.16      143.40     37.77 o 
 -10   6   8      592.50      576.88     49.38 o 
  -9   6   8       96.97      131.79     35.77 o 
  -8   6   8       49.76       61.29     32.09 o 
  -7   6   8       14.57        4.73     24.57 o 
  -6   6   8       94.34       95.90     26.49 o 
  -5   6   8       84.66      109.51     27.86 o 
  -4   6   8      446.58      456.49     34.14 o 
  -3   6   8      455.03      474.02     33.94 o 
  -2   6   8       10.58       37.07     33.28 o 
  -1   6   8       10.20      -13.62     24.67 o 
   0   6   8       26.01       25.46     26.10 o 
   1   6   8       85.58       49.31     38.94 o 
   2   6   8      430.17      351.09     60.40 o 
   3   6   8       10.55      -32.78     34.76 o 
   4   6   8      537.39      500.78     55.94 o 
   5   6   8        6.30       10.57     39.68 o 
   6   6   8      188.30      185.07     50.22 o 
   7   6   8      160.84      131.02     48.97 o 
   8   6   8      237.43      287.28     59.10 o 
   9   6   8      145.27      107.59     77.76 o 
  10   6   8       11.46       15.42     52.36 o 
  11   6   8      105.06      129.51    165.24 o 
  12   6   8       94.62      115.92     62.63 o 
 -13   7   8     3667.08     3746.33    141.63 o 
 -12   7   8     3157.13     3364.13    267.29 o 
 -11   7   8      948.22      950.28     79.66 o 
 -10   7   8      142.79      203.44     40.89 o 
  -9   7   8     1673.95     1848.87     71.39 o 
  -8   7   8     5005.46     5041.09    110.71 o 
  -7   7   8     6989.00     7142.10    133.59 o 
  -6   7   8     3386.25     3545.31     78.81 o 
  -5   7   8      565.03      570.37     39.56 o 
  -4   7   8      289.62      260.60     32.87 o 
  -3   7   8     2709.33     2750.65     79.26 o 
  -2   7   8     6461.19     6565.04    123.24 o 
  -1   7   8     5717.29     5855.15    133.78 o 
   0   7   8     3270.93     3267.85     84.44 o 
   1   7   8      231.61      243.14     47.84 o 
   2   7   8     1403.48     1282.34     78.09 o 
   3   7   8     2828.56     2631.05    103.00 o 
   4   7   8     6701.73     6188.84    158.18 o 
   5   7   8     4117.33     4111.71    131.03 o 
   6   7   8     1440.08     1321.99    113.17 o 
   7   7   8       35.07       -0.69     48.11 o 
   8   7   8      690.72      715.35    122.89 o 
   9   7   8     2410.84     2716.40    122.98 o 
  10   7   8     4142.35     4353.60    199.95 o 
 -10   8   8     2538.21     2533.36    162.46 o 
  -9   8   8     1894.33     1897.26     97.47 o 
  -8   8   8      488.66      416.92     59.90 o 
  -7   8   8       31.49       22.03     43.07 o 
  -6   8   8      981.30     1071.48     62.35 o 
  -5   8   8     2064.01     2181.13     77.36 o 
  -4   8   8     3009.38     3322.04     98.69 o 
  -3   8   8     2588.03     2641.84    126.53 o 
  -2   8   8      422.86      429.02     44.49 o 
  -1   8   8       58.52       31.35     32.27 o 
   0   8   8     1138.83     1161.95     63.76 o 
   1   8   8     3848.25     3654.99    119.77 o 
   2   8   8     1531.63     1463.16     84.81 o 
   3   8   8     1613.42     1615.96     93.30 o 
   4   8   8      361.53      310.05     58.91 o 
   5   8   8      174.43      152.10     72.20 o 
   6   8   8     1419.83     1393.96     93.28 o 
   7   8   8     2880.68     2761.81    177.73 o 
   8   8   8     1901.66     1819.05    202.73 o 
  -7   9   8      718.15      735.26    133.99 o 
  -6   9   8      677.49      811.03     72.48 o 
  -5   9   8       50.96       46.78     46.37 o 
  -4   9   8        8.66      -17.01     75.68 o 
  -3   9   8      191.29      198.72     60.40 o 
  -2   9   8      644.18      647.49     65.39 o 
  -1   9   8      781.88      762.17     70.39 o 
   0   9   8      336.98      394.49     46.58 o 
   1   9   8       10.91       27.19     48.83 o 
   2   9   8      113.74       73.73     53.69 o 
   3   9   8      446.60      514.15     69.95 o 
   4   9   8      789.61      686.35     75.52 o 
 -17   1   9      772.62      958.21     71.70 o 
 -16   1   9      511.00      527.82     49.69 o 
 -15   1   9     4857.51     4968.20    164.54 o 
 -14   1   9     9031.04     8766.05    196.81 o 
 -13   1   9     8075.67     7738.66    143.10 o 
 -12   1   9     4883.34     4605.07     94.76 o 
 -11   1   9      590.43      566.92     41.48 o 
 -10   1   9     1187.85     1191.52     50.94 o 
  -9   1   9     6502.63     6500.89    123.66 o 
  -8   1   9    14244.51    13999.79    173.88 o 
  -7   1   9    13290.20    13311.42    176.37 o 
  -6   1   9     7192.57     7217.75    104.24 o 
  -5   1   9      149.57      158.59     22.27 o 
  -4   1   9     2683.44     2743.13    122.91 o 
  -3   1   9    12009.33    12158.78    167.55 o 
  -2   1   9    17874.71    18491.90    206.28 o 
  -1   1   9    11124.87    11555.02    144.17 o 
   0   1   9     3416.16     3362.50     76.90 o 
   1   1   9       67.56       40.44     25.89 o 
   2   1   9     5935.85     5858.11    108.42 o 
   3   1   9    15647.67    15057.55    210.37 o 
   4   1   9    24994.92    24701.69    314.80 o 
   5   1   9     7056.60     6699.22    133.32 o 
   6   1   9     1132.89     1174.80     57.33 o 
   7   1   9      406.65      437.68     41.57 o 
   8   1   9     4904.74     4787.86    107.18 o 
   9   1   9    10118.26     9494.86    192.44 o 
  10   1   9    10781.73    10476.11    179.06 o 
  11   1   9     5311.36     5276.72    122.27 o 
  12   1   9      160.12      124.69     42.03 o 
  13   1   9     1129.57     1237.79     73.70 o 
  14   1   9     4492.69     4480.69    154.25 o 
 -16   2   9     3519.24     3705.30    169.05 o 
 -15   2   9      976.88      903.27     56.53 o 
 -14   2   9      101.42       64.74     33.67 o 
 -13   2   9      280.61      259.49     41.84 o 
 -12   2   9     2118.58     2162.36     67.21 o 
 -11   2   9     3732.88     3750.67     81.98 o 
 -10   2   9     5303.66     5272.46     96.59 o 
  -9   2   9     7073.70     6848.95    214.85 o 
  -8   2   9      292.78      277.74     30.68 o 
  -7   2   9     1071.72      992.44     43.11 o 
  -6   2   9     2550.77     2560.12     51.55 o 
  -5   2   9     4379.48     4219.15     83.55 o 
  -4   2   9     5486.85     5414.18     83.59 o 
  -3   2   9      893.95      932.23     60.34 o 
  -2   2   9        2.12       28.48     23.94 o 
  -1   2   9     2200.70     2204.13     62.92 o 
   0   2   9     5235.29     5226.00    100.12 o 
   1   2   9     4972.29     5083.88     98.98 o 
   2   2   9     4756.88     4790.85     97.70 o 
   3   2   9     2445.54     2290.68     68.66 o 
   4   2   9      757.47      864.13     49.20 o 
   5   2   9      784.50      815.34     48.62 o 
   6   2   9     2409.19     2403.06     83.01 o 
   7   2   9     2723.80     2758.57     80.82 o 
   8   2   9     2183.27     2007.88     73.75 o 
   9   2   9      480.88      361.54     44.11 o 
  10   2   9       16.04       42.02     36.97 o 
  11   2   9     1760.20     1514.35     97.07 o 
  12   2   9     1785.41     1666.82    102.06 o 
  13   2   9     1228.62     1245.21    137.47 o 
  14   2   9     1501.64     1626.51    136.77 o 
 -16   3   9       19.08       30.39     42.03 o 
 -15   3   9     1573.76     1567.55     78.24 o 
 -14   3   9     3305.34     3454.05    102.84 o 
 -13   3   9     3665.17     3721.86     88.93 o 
 -12   3   9     2345.71     2342.82     63.17 o 
 -11   3   9       11.64       63.17     28.41 o 
 -10   3   9      136.53      134.34     30.14 o 
  -9   3   9     2708.00     2558.98     65.86 o 
  -8   3   9     4524.91     4499.16     88.07 o 
  -7   3   9     3778.43     3704.72     76.96 o 
  -6   3   9     2568.55     2471.16     68.64 o 
  -5   3   9       82.78       77.73     22.05 o 
  -4   3   9      742.48      793.69     37.21 o 
  -3   3   9     5876.93     5927.52    108.59 o 
  -2   3   9     7221.46     7297.42    253.41 o 
  -1   3   9     4312.94     4218.17     98.56 o 
   0   3   9     1054.20     1066.85     62.73 o 
   1   3   9        8.95       31.42     25.11 o 
   2   3   9     1063.02     1085.40     52.21 o 
   3   3   9     5372.50     5421.39    166.06 o 
   4   3   9     5238.54     5379.34    158.70 o 
   5   3   9     2445.16     2515.44     74.26 o 
   6   3   9      371.65      392.07     54.88 o 
   7   3   9      340.16      227.11     49.06 o 
   8   3   9     2499.18     2427.52    103.95 o 
   9   3   9     5093.99     4814.16    145.66 o 
  10   3   9     3934.18     3970.70    228.41 o 
  11   3   9     1548.36     1547.83    101.33 o 
  12   3   9      129.18      149.71     59.35 o 
  13   3   9      149.51      100.84     60.09 o 
 -15   4   9     3224.33     3249.48    233.94 o 
 -14   4   9      245.35      289.99     53.62 o 
 -13   4   9      851.79      867.03     60.31 o 
 -12   4   9     3607.61     3519.39     96.00 o 
 -11   4   9     9319.97     9256.72    142.21 o 
 -10   4   9    10140.49    10177.84    148.85 o 
  -9   4   9     2465.96     2477.63     67.80 o 
  -8   4   9       58.87       90.26     27.26 o 
  -7   4   9     3094.16     2994.37     61.29 o 
  -6   4   9     8126.96     7808.07    103.15 o 
  -5   4   9    11497.81    11534.58    148.35 o 
  -4   4   9     9925.29     9764.21    130.06 o 
  -3   4   9     3912.17     3730.48     86.13 o 
  -2   4   9      171.35      209.45     31.71 o 
  -1   4   9     5134.49     5241.69    231.89 o 
   0   4   9     8118.98     8322.65    149.96 o 
   1   4   9    11718.03    11552.57    226.79 o 
   2   4   9     4621.07     4628.46    125.49 o 
   3   4   9      719.45      678.86     58.91 o 
   4   4   9       12.36        0.33     36.73 o 
   5   4   9     4804.82     4517.97    130.31 o 
   6   4   9     7037.02     6992.69    248.55 o 
   7   4   9     8340.76     7559.90    461.00 o 
   8   4   9     3080.16     3126.50    119.05 o 
   9   4   9      988.25      820.14     76.11 o 
  10   4   9      490.27      482.85     70.82 o 
  11   4   9     2959.61     2860.75    170.10 o 
  12   4   9     3749.26     3652.05    146.37 o 
 -14   5   9       85.02       55.43     40.42 o 
 -13   5   9      125.66      102.46     41.14 o 
 -12   5   9      110.47      147.37     40.16 o 
 -11   5   9      119.73       75.44     37.26 o 
 -10   5   9        3.96       20.60     34.10 o 
  -9   5   9       19.39      -26.69     26.69 o 
  -8   5   9      169.15      126.69     26.65 o 
  -7   5   9      120.67      154.00     25.84 o 
  -6   5   9       52.29       54.74     30.46 o 
  -5   5   9        1.66       31.08     24.05 o 
  -4   5   9       11.36       25.11     23.50 o 
  -3   5   9       14.36        3.76     26.62 o 
  -2   5   9       77.63       55.37     40.96 o 
  -1   5   9       64.41       87.34     39.54 o 
   0   5   9       20.60       11.80     37.31 o 
   1   5   9        0.31       -4.43     36.29 o 
   2   5   9      201.59      207.11     45.58 o 
   3   5   9       17.83      -26.38     54.15 o 
   4   5   9        5.35       -2.58     59.01 o 
   5   5   9       36.92       26.96     56.93 o 
   6   5   9        6.63       46.67     43.07 o 
   7   5   9       15.31      -25.38     51.38 o 
   8   5   9        1.98       23.58     59.01 o 
   9   5   9        7.79       66.93     53.57 o 
  10   5   9      183.68      199.73     59.80 o 
  11   5   9        3.12      -52.47     52.47 o 
 -13   6   9      371.93      455.73     55.24 o 
 -12   6   9     2977.90     3062.20     97.17 o 
 -11   6   9     7988.20     8174.09    156.22 o 
 -10   6   9     6085.41     6172.93    131.47 o 
  -9   6   9     2291.92     2440.37     95.73 o 
  -8   6   9       13.11      -10.11     27.05 o 
  -7   6   9     1644.56     1642.89     57.42 o 
  -6   6   9     6310.52     6392.24    123.56 o 
  -5   6   9     8978.10     9149.45    153.41 o 
  -4   6   9     6889.68     7339.56    132.36 o 
  -3   6   9     3199.79     3286.26     84.23 o 
  -2   6   9       17.95      -12.51     43.04 o 
  -1   6   9     2234.71     2204.13     93.58 o 
   0   6   9     7010.14     7137.08    345.05 o 
   1   6   9     8974.47     9385.74    201.21 o 
   2   6   9     3544.67     3355.55    114.67 o 
   3   6   9     1142.58     1197.03     87.48 o 
   4   6   9        5.54       78.04     43.68 o 
   5   6   9     2586.25     2612.84    230.50 o 
   6   6   9     6099.16     6065.08    166.60 o 
   7   6   9     6579.59     6420.40    175.78 o 
   8   6   9     2622.67     2571.54    115.82 o 
   9   6   9      754.32      825.63    141.63 o 
  10   6   9      159.77      106.96     60.50 o 
 -11   7   9        5.05      -29.32     53.06 o 
 -10   7   9       46.41       29.88     38.24 o 
  -9   7   9      523.35      560.33     53.06 o 
  -8   7   9     1296.14     1360.47     86.33 o 
  -7   7   9     1364.51     1511.38     67.28 o 
  -6   7   9      962.43      949.51     58.39 o 
  -5   7   9      124.51      140.05     38.57 o 
  -4   7   9      139.25      137.01     46.25 o 
  -3   7   9     1433.97     1402.99     63.69 o 
  -2   7   9     2683.83     2774.99    104.02 o 
  -1   7   9     1848.96     1935.65     95.18 o 
   0   7   9      592.34      596.73     63.82 o 
   1   7   9      238.84      163.64     52.47 o 
   2   7   9      103.52       26.47     48.08 o 
   3   7   9     1679.23     1705.97     96.41 o 
   4   7   9     1852.54     1818.48     96.68 o 
   5   7   9     1042.60      999.96     81.05 o 
   6   7   9      525.91      508.80     85.40 o 
   7   7   9       22.82       37.09     52.36 o 
   8   7   9      440.35      653.64     79.66 o 
  -8   8   9        7.80       -5.55     65.26 o 
  -7   8   9      377.18      480.43     81.92 o 
  -6   8   9     1627.68     1634.62     73.61 o 
  -5   8   9     1737.33     1893.92     75.66 o 
  -4   8   9     1873.72     1902.27     74.68 o 
  -3   8   9      424.93      475.61     63.32 o 
  -2   8   9       11.10       18.75     47.13 o 
  -1   8   9      927.50      921.65     93.73 o 
   0   8   9     1862.80     1764.08     95.68 o 
   1   8   9     2434.14     2148.47    102.58 o 
   2   8   9     1558.87     1694.52    247.16 o 
   3   8   9      751.69      644.63     73.15 o 
   4   8   9       36.90       26.07     52.77 o 
   5   8   9      855.19      830.82     79.98 o 
 -16   0  10     7214.12     7515.85    240.91 o 
 -15   0  10      896.62      889.26     81.33 o 
 -14   0  10      148.98      152.34     50.98 o 
 -13   0  10     2822.16     2886.36    114.83 o 
 -12   0  10     8971.53     8655.70    197.32 o 
 -11   0  10    12596.67    11914.20    236.60 o 
 -10   0  10     9703.65     9501.17    225.64 o 
  -9   0  10     5773.11     5596.49    139.38 o 
  -8   0  10     1613.59     1630.15    111.08 o 
  -7   0  10     8147.66     7743.89    240.22 o 
  -6   0  10    13994.42    13659.07    348.52 o 
  -5   0  10    17030.82    16826.33    406.84 o 
  -4   0  10    11853.60    11698.45    309.64 o 
  -3   0  10      631.42      604.02     76.37 o 
  -2   0  10     1554.15     1668.53     70.51 o 
  -1   0  10    12499.18    12578.81    225.14 o 
   0   0  10    20949.17    20787.09    333.82 o 
   1   0  10    14485.62    14582.35    438.08 o 
   2   0  10     8122.12     8105.17    172.21 o 
   3   0  10     1973.31     1893.41     80.96 o 
   4   0  10     3835.98     3777.82    306.17 o 
   5   0  10    10347.87    10264.76    371.43 o 
   6   0  10     9821.89     9658.69    276.32 o 
   7   0  10     6591.70     6105.41    208.28 o 
   8   0  10     2358.15     2398.01    133.30 o 
   9   0  10        2.76      -11.11     61.10 o 
  10   0  10     2320.52     2273.04    137.47 o 
  11   0  10     7837.45     7270.40    249.94 o 
  12   0  10     6366.15     6347.02    240.22 o 
 -15   1  10      766.98      754.85     54.62 o 
 -14   1  10     1071.90     1012.68     58.08 o 
 -13   1  10      357.99      354.09     39.87 o 
 -12   1  10      202.71      184.85     34.68 o 
 -11   1  10       29.73        9.67     27.79 o 
 -10   1  10      529.49      525.48     41.09 o 
  -9   1  10      260.10      304.20     33.29 o 
  -8   1  10     1820.11     1735.37     62.96 o 
  -7   1  10      313.66      328.48     47.21 o 
  -6   1  10      309.51      345.46     47.55 o 
  -5   1  10       63.48       28.62     33.78 o 
  -4   1  10      767.19      778.68     58.91 o 
  -3   1  10     1446.46     1465.93     55.87 o 
  -2   1  10     1053.93     1145.34     45.41 o 
  -1   1  10      393.31      470.22     33.23 o 
   0   1  10      442.21      408.16     33.10 o 
   1   1  10        6.68       15.57     23.46 o 
   2   1  10      468.03      504.31     46.87 o 
   3   1  10      973.83     1016.64     55.32 o 
   4   1  10     2327.68     2319.40     74.68 o 
   5   1  10       49.12       47.44     31.23 o 
   6   1  10      359.28      317.17     41.49 o 
   7   1  10      242.18      246.90     40.03 o 
   8   1  10      324.97      350.17     45.44 o 
   9   1  10      528.69      499.23     51.29 o 
  10   1  10      530.20      492.39     52.59 o 
  11   1  10      491.18      418.91     53.33 o 
  12   1  10        8.90       27.96     41.09 o 
 -15   2  10      885.16      998.23     61.58 o 
 -14   2  10       87.04      104.15     35.68 o 
 -13   2  10     1774.54     1796.27     66.83 o 
 -12   2  10     4340.29     4125.29     94.60 o 
 -11   2  10     7753.00     7572.86    125.79 o 
 -10   2  10     6430.30     6111.81    108.61 o 
  -9   2  10      738.82      851.42     52.42 o 
  -8   2  10     1180.25     1095.77     75.88 o 
  -7   2  10     3696.10     3726.39    112.26 o 
  -6   2  10     9337.46     9199.71    187.50 o 
  -5   2  10    10016.13    10020.13    542.92 o 
  -4   2  10     5856.56     5708.68    108.78 o 
  -3   2  10     1196.26     1141.28     52.76 o 
  -2   2  10     1165.34     1137.30     54.14 o 
  -1   2  10     7297.20     7256.79    127.80 o 
   0   2  10     8390.42     8324.97    140.73 o 
   1   2  10     8994.42     8769.60    146.07 o 
   2   2  10     2793.05     2984.33     80.40 o 
   3   2  10       22.31       37.04     28.75 o 
   4   2  10      826.93      832.85     52.54 o 
   5   2  10     6664.75     6382.77    126.67 o 
   6   2  10     6530.40     6680.96    131.90 o 
   7   2  10     4857.11     4843.60    112.56 o 
   8   2  10     1235.76     1264.77     68.11 o 
   9   2  10       30.49       68.34     49.99 o 
  10   2  10     1704.33     1506.05    149.96 o 
  11   2  10     3674.80     3432.50    163.15 o 
  12   2  10     2865.42     2761.06    124.70 o 
 -15   3  10     3543.26     3510.23    177.73 o 
 -14   3  10     3885.35     3970.58    130.47 o 
 -13   3  10     2801.43     2784.97     81.01 o 
 -12   3  10      554.84      518.61     44.37 o 
 -11   3  10      294.53      339.12     38.69 o 
 -10   3  10     1704.28     1663.43     60.13 o 
  -9   3  10     4951.18     5010.24    108.66 o 
  -8   3  10     4671.08     4758.97    102.93 o 
  -7   3  10     2686.02     2682.26    148.57 o 
  -6   3  10      536.51      548.09     55.42 o 
  -5   3  10      442.90      442.78     40.74 o 
  -4   3  10     2730.22     2999.78     80.23 o 
  -3   3  10     8347.87     8508.98    143.14 o 
  -2   3  10     5291.91     5269.27    105.91 o 
  -1   3  10     2073.98     2156.66     69.93 o 
   0   3  10      132.81      107.20     32.25 o 
   1   3  10      159.24      182.63     33.30 o 
   2   3  10     3590.55     3520.67     88.99 o 
   3   3  10     5920.58     5879.57    151.65 o 
   4   3  10     6650.50     6403.00    162.56 o 
   5   3  10     1426.99     1409.90     82.61 o 
   6   3  10       28.21      -23.85     42.08 o 
   7   3  10      559.27      608.30     66.57 o 
   8   3  10     3446.05     3515.78    195.78 o 
   9   3  10     4410.20     4345.53    158.29 o 
  10   3  10     2636.23     2637.36    119.41 o 
  11   3  10     1314.93     1347.89    218.70 o 
 -14   4  10       28.29       12.15     41.17 o 
 -13   4  10      242.92      244.53     40.01 o 
 -12   4  10      552.90      568.64     46.74 o 
 -11   4  10     2340.51     2291.84     72.81 o 
 -10   4  10      695.98      665.66     45.97 o 
  -9   4  10       11.13      -24.35     31.21 o 
  -8   4  10       86.40       67.29     32.95 o 
  -7   4  10      723.00      726.48     74.29 o 
  -6   4  10     1189.71     1117.84     57.69 o 
  -5   4  10     2200.33     2101.09     91.58 o 
  -4   4  10     1034.28     1181.97    112.99 o 
  -3   4  10      577.86      591.51     45.59 o 
  -2   4  10      153.18      182.97     34.03 o 
  -1   4  10      389.15      364.83     39.61 o 
   0   4  10     1157.40     1262.77    157.60 o 
   1   4  10     1582.93     1634.46     82.48 o 
   2   4  10      188.66      163.24     45.13 o 
   3   4  10       59.33       56.54     42.19 o 
   4   4  10       33.41       18.71     41.20 o 
   5   4  10      412.31      438.51     61.10 o 
   6   4  10     1141.45     1096.61     82.04 o 
   7   4  10     1452.04     1251.27     87.96 o 
   8   4  10      162.35      195.06     55.31 o 
   9   4  10       74.03      103.55     57.43 o 
  10   4  10       52.46       -3.99     54.17 o 
 -12   5  10     1012.88      946.16     63.99 o 
 -11   5  10      635.94      743.44     58.62 o 
 -10   5  10     2636.50     2660.45     86.66 o 
  -9   5  10     6266.42     6495.51    131.83 o 
  -8   5  10     7727.29     7812.76    144.38 o 
  -7   5  10     4290.03     4489.96    103.18 o 
  -6   5  10      805.86      928.73    117.87 o 
  -5   5  10      304.31      301.53     51.37 o 
  -4   5  10     3610.98     3720.09    178.43 o 
  -3   5  10     8225.02     8111.32    180.65 o 
  -2   5  10     9273.72     9820.88    227.72 o 
  -1   5  10     3340.64     3301.60    116.64 o 
   0   5  10      219.62      240.28     50.56 o 
   1   5  10      791.17      894.41    138.85 o 
   2   5  10     4325.95     4310.12    131.47 o 
   3   5  10     9618.55     8842.64    199.59 o 
   4   5  10     7122.28     7124.71    393.65 o 
   5   5  10     2168.44     2153.76    160.38 o 
   6   5  10      161.74      173.54     54.88 o 
   7   5  10     1091.72     1031.43     84.82 o 
   8   5  10     4412.21     4321.92    172.87 o 
   9   5  10     6085.11     6009.23    179.45 o 
 -11   6  10      457.89      509.56     65.76 o 
 -10   6  10      362.44      359.20     57.53 o 
  -9   6  10       55.96       70.52     46.44 o 
  -8   6  10        0.34       56.07     43.66 o 
  -7   6  10       82.77       96.50     47.13 o 
  -6   6  10      183.91      325.93     76.37 o 
  -5   6  10      708.42      797.80     69.69 o 
  -4   6  10      177.78      162.30     51.79 o 
  -3   6  10      198.85      152.16     48.59 o 
  -2   6  10       11.18        4.21     44.67 o 
  -1   6  10      143.92      121.57     49.06 o 
   0   6  10      402.44      424.59     59.89 o 
   1   6  10      598.27      573.98    104.14 o 
   2   6  10       14.22      -21.79     45.04 o 
   3   6  10       11.14       -6.38     46.12 o 
   4   6  10      189.38      173.93     55.55 o 
   5   6  10      209.39      131.38     60.40 o 
   6   6  10      393.58      434.43     70.12 o 
   7   6  10      481.48      607.84     76.11 o 
   8   6  10       49.76       32.15     57.04 o 
  -8   7  10     3203.10     3478.57    121.11 o 
  -7   7  10     2301.75     2378.38    107.01 o 
  -6   7  10      585.71      632.41    102.06 o 
  -5   7  10      721.32      713.40     71.65 o 
  -4   7  10     1930.24     1814.22     98.64 o 
  -3   7  10     3783.05     3857.30    128.06 o 
  -2   7  10     4046.22     4158.26    226.33 o 
  -1   7  10     1705.69     1727.77     92.75 o 
   0   7  10      208.65      296.62     59.25 o 
   1   7  10      200.59      241.20     72.90 o 
   2   7  10     4180.74     4150.44    138.43 o 
   3   7  10     3885.93     3940.04    165.93 o 
   4   7  10     3683.77     3583.46    131.47 o 
   5   7  10     1081.30     1148.04     92.89 o 
  -3   8  10       76.57      -49.36     49.36 o 
  -2   8  10      183.54      114.63     84.70 o 
  -1   8  10      906.19      839.30     79.46 o 
   0   8  10     2354.03     2253.30    111.36 o 
 -14   1  11     6190.22     6236.31    185.19 o 
 -13   1  11     2609.66     2718.96     93.20 o 
 -12   1  11      107.52      121.48     55.54 o 
 -11   1  11     1534.87     1603.83     90.92 o 
 -10   1  11     5444.94     5339.12    148.73 o 
  -9   1  11     8434.85     8274.34    187.53 o 
  -8   1  11     8023.46     7917.50    180.15 o 
  -7   1  11     1291.15     1357.67    172.18 o 
  -6   1  11        0.07      -35.09     37.79 o 
  -5   1  11     3562.21     3430.93    110.90 o 
  -4   1  11     9402.53     9323.48    196.34 o 
  -3   1  11    15378.26    15142.55    286.04 o 
  -2   1  11     6300.12     6560.44    147.18 o 
  -1   1  11      874.74      910.83     94.24 o 
   0   1  11      158.44      135.68     30.17 o 
   1   1  11     3187.69     3247.55     80.57 o 
   2   1  11     9632.51     9476.36    140.35 o 
   3   1  11     9609.96     9575.34    152.52 o 
   4   1  11     6424.82     6471.43    131.83 o 
   5   1  11      143.07      147.41     39.28 o 
   6   1  11      240.06      202.61     43.88 o 
   7   1  11     4164.79     4173.90    165.92 o 
   8   1  11     7235.36     7070.96    147.09 o 
   9   1  11     6354.03     6339.92    199.68 o 
  10   1  11     2500.09     2704.66     99.16 o 
 -13   2  11      872.26      971.76    130.64 o 
 -12   2  11     2079.76     2121.60    194.40 o 
 -11   2  11     1350.78     1179.96    111.08 o 
 -10   2  11      729.61      730.76     69.52 o 
  -9   2  11      128.45       37.68     42.63 o 
  -8   2  11      414.25      527.61     60.38 o 
  -7   2  11     2103.53     2124.71    134.69 o 
  -6   2  11     3016.86     3296.51    111.41 o 
  -5   2  11     2493.42     2630.27    100.61 o 
  -4   2  11     1046.14     1083.93     74.01 o 
  -3   2  11       21.63       15.29     31.13 o 
  -2   2  11      555.25      534.25     45.27 o 
  -1   2  11     2780.55     2955.27     83.30 o 
   0   2  11     3357.17     3464.18     89.94 o 
   1   2  11     1705.79     1601.35     67.47 o 
   2   2  11      840.32      784.53     54.36 o 
   3   2  11       52.33       36.04     34.20 o 
   4   2  11      914.71     1000.68     61.02 o 
   5   2  11     4008.02     3976.92    103.76 o 
   6   2  11     1476.24     1639.90     76.57 o 
   7   2  11      885.74      814.56     86.09 o 
   8   2  11      247.18      268.86     60.38 o 
   9   2  11       63.97      116.63     55.86 o 
  10   2  11     1057.39      960.55     89.35 o 
 -13   3  11      966.73      835.09     85.23 o 
 -12   3  11       44.93       36.10     46.15 o 
 -11   3  11      789.50      807.61     74.62 o 
 -10   3  11     1714.17     1736.95     94.71 o 
  -9   3  11     3146.21     2888.10    108.46 o 
  -8   3  11     1875.32     1927.96     89.80 o 
  -7   3  11      943.42     1076.97     77.27 o 
  -6   3  11        5.81        5.60     40.67 o 
  -5   3  11      732.41      666.21     62.06 o 
  -4   3  11     2244.32     2322.74     92.59 o 
  -3   3  11     2185.82     2175.70     72.79 o 
  -2   3  11     2326.38     2380.20     76.86 o 
  -1   3  11      364.25      383.64     60.97 o 
   0   3  11      166.56      141.02     37.56 o 
   1   3  11     1424.06     1414.34     66.66 o 
   2   3  11     3691.21     3772.80    183.64 o 
   3   3  11     3492.84     3358.68    118.69 o 
   4   3  11     1470.32     1411.65     98.59 o 
   5   3  11      559.17      644.21     71.06 o 
   6   3  11      123.12      161.72     59.71 o 
   7   3  11      584.69      640.81    124.27 o 
   8   3  11     2105.74     2244.83    114.13 o 
   9   3  11     1973.94     1939.89    188.84 o 
 -12   4  11     3398.01     3550.52    103.34 o 
 -11   4  11     5294.55     5176.33    152.15 o 
 -10   4  11     2236.99     2360.79    107.51 o 
  -9   4  11       73.23       96.99     48.59 o 
  -8   4  11     2017.54     1980.06     93.76 o 
  -7   4  11     3040.41     3139.64    111.18 o 
  -6   4  11     6510.18     6688.23    204.12 o 
  -5   4  11     5722.74     5977.85    170.10 o 
  -4   4  11     1468.18     1557.68     91.25 o 
  -3   4  11       68.75       34.20     34.56 o 
  -2   4  11     2144.24     2064.79     92.75 o 
  -1   4  11     5983.08     6059.51    155.43 o 
   0   4  11     6414.68     6486.53    162.99 o 
   1   4  11     4984.45     5192.21    271.46 o 
   2   4  11      822.90      812.76     74.98 o 
   3   4  11      133.81      175.65     53.02 o 
   4   4  11     3260.40     3448.17    125.82 o 
   5   4  11     4925.26     5015.29    153.26 o 
   6   4  11     4877.55     4860.16    153.02 o 
   7   4  11     2705.67     2770.80    121.11 o 
   8   4  11      331.62      397.43     69.38 o 
 -10   5  11       20.37       20.95     49.40 o 
  -9   5  11        2.46      -21.07     47.10 o 
  -8   5  11        1.65        1.77     43.70 o 
  -7   5  11       15.56      -26.38     62.48 o 
  -6   5  11        8.03      -48.60     62.48 o 
  -5   5  11      158.27      183.83     52.47 o 
  -4   5  11       19.81      -35.06     43.03 o 
  -3   5  11        8.48      -44.67     66.65 o 
  -2   5  11       24.54      -22.93     44.88 o 
  -1   5  11        2.61       13.99     45.13 o 
   0   5  11       18.38       16.98     45.82 o 
   1   5  11        8.66      -18.42     43.89 o 
   2   5  11      162.13      181.19     54.75 o 
   3   5  11       72.22       92.47     79.84 o 
   4   5  11       51.50       42.34     59.01 o 
   5   5  11       14.57      -16.85     49.29 o 
   6   5  11        2.27      -45.07     50.39 o 
   7   5  11       21.02       76.03     58.89 o 
  -8   6  11     1278.09     1283.01    130.52 o 
  -7   6  11     3371.21     3281.12    172.18 o 
  -6   6  11     5981.30     6208.16    237.44 o 
  -5   6  11     4570.12     4545.14    142.65 o 
  -4   6  11     1860.27     1808.92    100.55 o 
  -3   6  11       21.96        4.49     50.80 o 
  -2   6  11     2222.37     2292.44    107.99 o 
  -1   6  11     4696.82     4791.72    161.07 o 
   0   6  11     6122.47     6606.87    176.24 o 
   1   6  11     4416.07     4532.20    208.28 o 
   2   6  11      551.54      588.44     82.62 o 
   3   6  11      202.05      166.72     58.81 o 
   4   6  11     2386.89     2352.97    116.73 o 
  -2   7  11      993.25     1134.44    129.13 o 
 -11   0  12     4113.99     3601.87    186.06 o 
 -10   0  12      468.90      397.12     87.48 o 
  -9   0  12      825.87      863.67    108.31 o 
  -8   0  12     3315.92     3449.13    176.34 o 
  -7   0  12     8993.09     8708.93    280.49 o 
  -6   0  12     9395.46     9573.99    295.76 o 
  -5   0  12     5332.40     4880.72    198.56 o 
  -4   0  12      588.76      585.96     93.03 o 
  -3   0  12     1021.39     1008.08    109.69 o 
  -2   0  12     5714.81     5722.18    215.22 o 
  -1   0  12     8730.15     8696.43    277.71 o 
   0   0  12     6343.20     6367.85    229.11 o 
   1   0  12     2823.51     3035.36    112.90 o 
   2   0  12       19.49       75.14     47.43 o 
   3   0  12     1277.26     1309.23     86.39 o 
   4   0  12     4867.89     4849.53    240.22 o 
   5   0  12    12471.54    12546.62    260.18 o 
   6   0  12     2965.56     2848.13    158.29 o 
   7   0  12     1548.90     1602.54    103.58 o 
   8   0  12       21.02      -27.11     99.28 o 
 -11   1  12      218.67      197.17     54.98 o 
 -10   1  12      415.23      429.94     65.78 o 
  -9   1  12      667.21      761.21    120.80 o 
  -8   1  12      343.40      299.37     58.36 o 
  -7   1  12       11.01       15.90     44.60 o 
  -6   1  12       68.92       74.50     46.63 o 
  -5   1  12      381.48      339.43     56.45 o 
  -4   1  12      715.67      735.59     70.51 o 
  -3   1  12     1808.04     1847.71     91.61 o 
  -2   1  12      197.13      191.62     52.04 o 
  -1   1  12        6.59        1.42     60.40 o 
   0   1  12       99.49       62.33     36.05 o 
   1   1  12      299.57      337.67     44.89 o 
   2   1  12      572.96      647.47     47.51 o 
   3   1  12      459.25      485.64     44.60 o 
   4   1  12      365.06      349.09     42.09 o 
   5   1  12       41.67       33.68     35.37 o 
   6   1  12      124.64      108.25     42.87 o 
   7   1  12      521.16      491.45     76.16 o 
   8   1  12      804.50      865.54     75.56 o 
 -11   2  12     3153.11     3133.86    124.18 o 
 -10   2  12      381.00      383.51     61.36 o 
  -9   2  12       66.51       91.39     50.50 o 
  -8   2  12     3097.17     3324.05    121.75 o 
  -7   2  12     3164.63     3092.84    113.78 o 
  -6   2  12     4708.86     4924.26    208.28 o 
  -5   2  12     2833.84     3111.72    161.07 o 
  -4   2  12      173.49      264.28     70.82 o 
  -3   2  12      283.46      373.80     57.90 o 
  -2   2  12     3179.86     3146.67    112.71 o 
  -1   2  12     4908.70     5150.66    117.46 o 
   0   2  12     3994.70     3990.69    102.00 o 
   1   2  12     1637.84     1762.29     73.73 o 
   2   2  12      135.54      162.78     41.58 o 
   3   2  12      659.86      663.80     56.64 o 
   4   2  12     4225.11     4374.25    112.71 o 
   5   2  12     3282.50     3455.22    130.41 o 
   6   2  12     2620.13     2699.21    145.10 o 
   7   2  12      680.27      718.93     81.49 o 
 -10   3  12     2524.70     2671.57    191.62 o 
  -9   3  12     3477.53     3576.65    128.11 o 
  -8   3  12     2637.81     2849.36    114.86 o 
  -7   3  12       35.11       -2.84     45.04 o 
  -6   3  12      168.78      287.61     84.70 o 
  -5   3  12     1708.82     1691.06    244.38 o 
  -4   3  12     4032.32     4380.17    134.81 o 
  -3   3  12     5028.02     5191.58    146.05 o 
  -2   3  12     1489.70     1467.42     83.94 o 
  -1   3  12       85.11       19.64     47.08 o 
   0   3  12      565.37      542.76     52.59 o 
   1   3  12     2553.90     2816.02    114.23 o 
   2   3  12     3529.75     3650.22    129.11 o 
   3   3  12     2990.07     3086.86    120.27 o 
   4   3  12     1097.41     1210.96     94.42 o 
   5   3  12        8.90       -1.29     50.50 o 
   6   3  12      423.48      421.98     69.79 o 
  -8   4  12      420.07      305.51     80.54 o 
  -7   4  12      418.33      502.05    127.05 o 
  -6   4  12      715.54      713.30     70.67 o 
  -5   4  12      271.93      214.14     56.30 o 
  -4   4  12      154.60      186.06     83.31 o 
  -3   4  12      112.24      147.19     77.76 o 
  -2   4  12      553.42      626.49     69.52 o 
  -1   4  12      875.46      933.76     77.49 o 
   0   4  12      592.00      602.95     69.63 o 
   1   4  12      564.50      516.33     84.70 o 
   2   4  12       24.96      -38.88     48.11 o 
   3   4  12      161.83      199.31     60.38 o 
   4   4  12      543.73      530.21     74.62 o 
   5   4  12      540.62      478.73     73.02 o 
  -6   5  12      475.34      424.89     95.81 o 
  -5   5  12     3393.52     3562.99    193.01 o 
  -4   5  12     5529.45     6001.27    245.77 o 
  -3   5  12     4509.53     4608.05    145.22 o 
  -2   5  12     2241.58     2246.73    109.64 o 
  -1   5  12       50.42       44.41     53.76 o 
   0   5  12      748.10      699.48     74.88 o 
   1   5  12     3895.53     3953.38    145.80 o 
   2   5  12     7421.06     7407.86    282.57 o 
  -8   1  13     1358.12     1389.73     94.74 o 
  -7   1  13      109.83      165.21     55.86 o 
  -6   1  13     1668.41     1727.79    102.11 o 
  -5   1  13     4738.48     4696.69    148.75 o 
  -4   1  13     5917.54     6475.46    173.19 o 
  -3   1  13     4723.11     4931.31    209.67 o 
  -2   1  13      683.27      711.72     74.12 o 
  -1   1  13      115.48       77.06     54.00 o 
   0   1  13     2628.13     2720.21    138.16 o 
   1   1  13     5564.15     5832.31    162.44 o 
   2   1  13     5224.98     5417.63    229.53 o 
   3   1  13     2586.43     2652.55    109.09 o 
   4   1  13      499.70      569.60     52.23 o 
  -7   2  13     1940.47     1804.22    102.51 o 
  -6   2  13     1405.01     1560.17    100.09 o 
  -5   2  13      557.90      566.94     70.16 o 
  -4   2  13       27.90       64.69     52.47 o 
  -3   2  13      453.33      405.49     65.43 o 
  -2   2  13     2190.25     2563.56    110.19 o 
  -1   2  13     1275.85     1333.79     90.72 o 
   0   2  13      760.55      763.19    107.61 o 
   1   2  13      159.06      162.28     46.14 o 
   2   2  13      233.75      214.10     48.85 o 
   3   2  13      896.14      923.56     84.44 o 
  -5   3  13     2475.60     2654.47    117.22 o 
  -4   3  13     2445.21     2360.21    120.80 o 
  -3   3  13     1056.74     1225.47    153.43 o 
  -2   3  13      291.40      272.56     62.26 o 
  -1   3  13       44.02       38.88     81.92 o 
   0   3  13      451.65      487.05    104.14 o 
   1   3  13     2080.76     2025.19    106.53 o 
                                                 
